# Supplementary material for: (E)-1-(4-Chloro­benzyl­idene)-2-phenyl­hydrazine
Source: Acta Crystallogr Sect E Struct Rep Online. 2011 Aug 27;67(Pt 9):o2377. doi: 10.1107/S1600536811032958 (PMC3200606; doi:10.1107/S1600536811032958)
Supplement: Supplementary file 1 [file e-67-o2377-sup1.cif]

##############################################################################
#                                                                            #
# This CIF contains the data in a paper accepted for publication in          #
# Acta Crystallographica Section E. It conforms to the requirements of       #
# Notes for Authors for Acta Crystallographica Section E, and has been       #
# peer reviewed under the auspices of the IUCr Commission on Journals.       #
#                                                                            #
# Full details of the Crystallographic Information File format               #
# are given in the paper "The Crystallographic Information File (CIF):       #
# a New Standard Archive File for Crystallography" by S. R. Hall, F. H.      #
# Allen and I. D. Brown [Acta Cryst. (1991), A47, 655-685].                  #
#                                                                            #
# The current version of the core CIF dictionary is obtainable from          #
# ftp://ftp.iucr.org/pub/cif_core.dic.                                       #
#                                                                            #
# Software is freely available for graphical display of the structure(s)     #
# in this CIF. For information consult the CIF software page                 #
# http://www.iucr.org/resources/cif/software.                                #
#                                                                            #
# This file may be used for bona fide research purposes within the           #
# scientific community so long as proper attribution is given to the journal # 
# article from which it was obtained.                                        #
#                                                                            #
##############################################################################
data_global
_audit_creation_method     ?
_journal_date_recd_electronic     2011-08-13
_journal_date_accepted     2011-08-14
_journal_name_full     'Acta Crystallographica, Section E'
_journal_year     2011
_journal_volume     67
_journal_issue      9
_journal_page_first     o2377
_journal_page_last     o2377
_journal_paper_category     QO
_journal_coeditor_code     HB6364
_publ_contact_author
;
Muhammad Nawaz Tahir
University of Sargodha
Department of Physics
Sargodha
Pakistan
;
_publ_contact_author_email     'dmntahir_uos@yahoo.com'
_publ_contact_author_fax     '0092 48 32 22 121'
_publ_contact_author_phone     '0092 48 92 30 914'
_publ_section_title
;
(<i>E</i>)-1-(4-Chlorobenzylidene)-2-phenylhydrazine
;
loop_
    _publ_author_name
    _publ_author_address
    'Tahir, M. Nawaz'
;
Department of Physics
University of Sargodha
Sargodha
Pakistan
;
    'Muhammad Ilyas Tariq'
;
Department of Chemistry
University of Sargodha
Sargodha
Pakistan
;
    'Riaz H. Tariq'
;
Institute of Chemical and Pharmaceutical Sciences
The University of Faisalabad
Faisalabad
Pakistan
;
    'Muhammad Sarfraz'
;
Department of Chemistry
University of Sargodha
Sargodha
Pakistan
;
data_I
_audit_creation_method     SHELXL-97
_chemical_name_systematic
;
(<i>E</i>)-1-(4-Chlorobenzylidene)-2-phenylhydrazine
;
_chemical_name_common     ?
_chemical_formula_moiety     'C13 H11 Cl N2'
_chemical_formula_sum     'C13 H11 Cl N2'
_chemical_formula_iupac     'C13 H11 Cl N2'
_chemical_formula_weight     230.69
_symmetry_cell_setting     orthorhombic
_symmetry_space_group_name_H-M     'P c a 21'
_symmetry_space_group_name_Hall     'P 2c -2ac'
loop_
    _symmetry_equiv_pos_site_id
    _symmetry_equiv_pos_as_xyz
    1 x,y,z
    2 -x,-y,1/2+z
    3 1/2-x,y,1/2+z
    4 1/2+x,-y,z
_cell_length_a     18.6896(9)
_cell_length_b     15.0250(7)
_cell_length_c     8.4679(4)
_cell_angle_alpha     90
_cell_angle_beta     90
_cell_angle_gamma     90
_cell_volume     2377.9(2)
_cell_formula_units_Z     8
_cell_measurement_reflns_used     2234
_cell_measurement_theta_min     2.57
_cell_measurement_theta_max     25.99
_cell_measurement_temperature     296(2)
_exptl_crystal_description     prism
_exptl_crystal_colour     yellow
_exptl_crystal_size_max     0.30
_exptl_crystal_size_mid     0.22
_exptl_crystal_size_min     0.18
_exptl_crystal_density_diffrn     1.289
_exptl_crystal_density_meas     ?
_exptl_crystal_density_method     'not measured'
_exptl_crystal_F_000     960
_exptl_absorpt_coefficient_mu     0.294
_exptl_absorpt_correction_type     multi-scan
_exptl_absorpt_process_details     '(SADABS; Bruker, 2005)'
_exptl_absorpt_correction_T_min     0.972
_exptl_absorpt_correction_T_max     0.983
_exptl_special_details
;
;
_diffrn_ambient_temperature     296(2)
_diffrn_radiation_type     MoK\a
_diffrn_radiation_wavelength     0.71073
_diffrn_radiation_source     'fine-focus sealed tube'
_diffrn_radiation_monochromator     graphite
_diffrn_measurement_device_type     'Bruker Kappa APEXII CCD'
_diffrn_measurement_method     \w
_diffrn_detector_area_resol_mean     7.80
_diffrn_reflns_number     10661
_diffrn_reflns_av_R_equivalents     0.0471
_diffrn_reflns_av_sigmaI/netI     0.0695
_diffrn_reflns_theta_min     2.57
_diffrn_reflns_theta_max     25.99
_diffrn_reflns_theta_full     25.99
_diffrn_measured_fraction_theta_max     0.997
_diffrn_measured_fraction_theta_full     0.997
_diffrn_reflns_limit_h_min     -23
_diffrn_reflns_limit_h_max     17
_diffrn_reflns_limit_k_min     -18
_diffrn_reflns_limit_k_max     8
_diffrn_reflns_limit_l_min     -10
_diffrn_reflns_limit_l_max     10
_diffrn_standards_number     0
_diffrn_standards_interval_count     ?
_diffrn_standards_interval_time     ?
_diffrn_standards_decay_%     ?
_refine_special_details
;
Refinement of <i>F</i>^2^ against ALL reflections. The weighted <i>R</i>-factor
<i>wR</i> and goodness of fit <i>S</i> are based on <i>F</i>^2^, conventional
<i>R</i>-factors <i>R</i> are based on <i>F</i>, with <i>F</i> set to zero for
negative <i>F</i>^2^. The threshold expression of <i>F</i>^2^ >
\s(<i>F</i>^2^) is used only for calculating <i>R</i>-factors(gt) <i>etc</i>.
and is not relevant to the choice of reflections for refinement.
<i>R</i>-factors based on <i>F</i>^2^ are statistically about twice as large
as those based on <i>F</i>, and <i>R</i>- factors based on ALL data will be
even larger.
;
_reflns_number_total     4631
_reflns_number_gt     2234
_reflns_threshold_expression     I>2\s(I)
_refine_ls_structure_factor_coef     Fsqd
_refine_ls_matrix_type     full
_refine_ls_R_factor_all     0.1277
_refine_ls_R_factor_gt     0.0460
_refine_ls_wR_factor_gt     0.0803
_refine_ls_wR_factor_ref     0.1070
_refine_ls_goodness_of_fit_ref     0.957
_refine_ls_restrained_S_all     0.957
_refine_ls_number_reflns     4631
_refine_ls_number_parameters     295
_refine_ls_number_restraints     1
_refine_ls_hydrogen_treatment     mixed
_refine_ls_weighting_scheme     calc
_refine_ls_weighting_details
                 'calc w=1/[\s^2^(Fo^2^)+(0.0340P)^2^] where P=(Fo^2^+2Fc^2^)/3'
_atom_sites_solution_hydrogens     geom
_atom_sites_solution_primary     direct
_atom_sites_solution_secondary     difmap
_refine_ls_shift/su_max     0.000
_refine_ls_shift/su_mean     0.000
_refine_diff_density_max     0.150
_refine_diff_density_min     -0.124
_refine_ls_abs_structure_details     'Flack (1983), 2120 Friedel pairs'
_refine_ls_abs_structure_Flack     0.08(8)
loop_
    _atom_type_symbol
    _atom_type_description
    _atom_type_scat_dispersion_real
    _atom_type_scat_dispersion_imag
    _atom_type_scat_source
    'C' 'C' 0.0033 0.0016
                         'International Tables Vol C Tables 4.2.6.8 and 6.1.1.4'
    'H' 'H' 0.0000 0.0000
                         'International Tables Vol C Tables 4.2.6.8 and 6.1.1.4'
    'N' 'N' 0.0061 0.0033
                         'International Tables Vol C Tables 4.2.6.8 and 6.1.1.4'
    'Cl' 'Cl' 0.1484 0.1585
                         'International Tables Vol C Tables 4.2.6.8 and 6.1.1.4'
_computing_data_collection     'APEX2 (Bruker, 2009)'
_computing_cell_refinement     'SAINT (Bruker, 2009)'
_computing_data_reduction     'SAINT (Bruker, 2009)'
_computing_structure_solution     'SHELXS97 (Sheldrick, 2008)'
_computing_structure_refinement     'SHELXL97 (Sheldrick, 2008)'
_computing_molecular_graphics
                  'ORTEP-3 for Windows (Farrugia, 1997) and PLATON (Spek, 2009)'
_computing_publication_material
                                'WinGX (Farrugia, 1999) and PLATON (Spek, 2009)'
loop_
    _atom_site_type_symbol
    _atom_site_label
    _atom_site_fract_x
    _atom_site_fract_y
    _atom_site_fract_z
    _atom_site_U_iso_or_equiv
    _atom_site_thermal_displace_type
    _atom_site_calc_flag
    _atom_site_refinement_flags
    _atom_site_occupancy
    _atom_site_disorder_assembly
    _atom_site_disorder_group
    Cl Cl1 0.65074(8) -0.28852(7) 0.04443(17) 0.1121(6) Uani . . 1.000 . -16
    N N1 0.7409(2) 0.2275(3) 0.1957(4) 0.0747(16) Uani . . 1.000 . -16
    N N2 0.71259(15) 0.1473(2) 0.1565(3) 0.0620(12) Uani . . 1.000 . -16
    C C1 0.7116(2) 0.3043(3) 0.1339(4) 0.0570(17) Uani . . 1.000 . -16
    C C2 0.6470(2) 0.3045(2) 0.0531(5) 0.0600(16) Uani . . 1.000 . -16
    C C3 0.6199(2) 0.3839(3) -0.0015(4) 0.0680(16) Uani . . 1.000 . -16
    C C4 0.6544(2) 0.4633(3) 0.0205(5) 0.0700(17) Uani . . 1.000 . -16
    C C5 0.7189(2) 0.4618(3) 0.0988(4) 0.0733(17) Uani . . 1.000 . -16
    C C6 0.7466(2) 0.3843(3) 0.1566(5) 0.0667(16) Uani . . 1.000 . -16
    C C7 0.7460(2) 0.0782(3) 0.2017(4) 0.0660(17) Uani . . 1.000 . -16
    C C8 0.7209(2) -0.0111(3) 0.1679(5) 0.0610(16) Uani . . 1.000 . -16
    C C9 0.6539(2) -0.0276(3) 0.1025(4) 0.0690(17) Uani . . 1.000 . -16
    C C10 0.6317(2) -0.1110(3) 0.0677(4) 0.0733(17) Uani . . 1.000 . -16
    C C11 0.6769(3) -0.1823(3) 0.0953(5) 0.0763(19) Uani . . 1.000 . -16
    C C12 0.7428(3) -0.1686(3) 0.1634(6) 0.0880(19) Uani . . 1.000 . -16
    C C13 0.7642(2) -0.0834(3) 0.1987(5) 0.0830(17) Uani . . 1.000 . -16
    Cl Cl2 0.05113(6) 0.19759(6) 0.67491(15) 0.0891(5) Uani . . 1.000 . -16
    N N3 0.09142(18) 0.7174(2) 0.4688(4) 0.0713(14) Uani . . 1.000 . -16
    N N4 0.07889(14) 0.6368(2) 0.5353(3) 0.0569(11) Uani . . 1.000 . -16
    C C14 0.07671(18) 0.7951(2) 0.5497(4) 0.0550(14) Uani . . 1.000 . -16
    C C15 0.0503(2) 0.7956(3) 0.7018(4) 0.0627(17) Uani . . 1.000 . -16
    C C16 0.0368(2) 0.8752(3) 0.7763(5) 0.0723(17) Uani . . 1.000 . -16
    C C17 0.0484(2) 0.9564(3) 0.7053(5) 0.0727(17) Uani . . 1.000 . -16
    C C18 0.0740(2) 0.9553(3) 0.5522(5) 0.0740(19) Uani . . 1.000 . -16
    C C19 0.0884(2) 0.8767(3) 0.4756(5) 0.0670(17) Uani . . 1.000 . -16
    C C20 0.09573(19) 0.5686(3) 0.4543(4) 0.0613(16) Uani . . 1.000 . -16
    C C21 0.08497(18) 0.4782(2) 0.5112(4) 0.0527(14) Uani . . 1.000 . -16
    C C22 0.1035(2) 0.4073(3) 0.4174(4) 0.0730(16) Uani . . 1.000 . -16
    C C23 0.0947(2) 0.3208(3) 0.4663(5) 0.0763(17) Uani . . 1.000 . -16
    C C24 0.0658(2) 0.3056(3) 0.6128(4) 0.0580(16) Uani . . 1.000 . -16
    C C25 0.0479(2) 0.3741(3) 0.7092(4) 0.0617(16) Uani . . 1.000 . -16
    C C26 0.05611(19) 0.4603(2) 0.6581(5) 0.0590(14) Uani . . 1.000 . -16
    H H1 0.782(2) 0.228(2) 0.231(5) 0.0899 Uiso . . 1.000 . -16
    H H2 0.62234 0.25154 0.03615 0.0718 Uiso . . 1.000 . -16
    H H3 0.57649 0.38355 -0.05530 0.0817 Uiso . . 1.000 . -16
    H H4 0.63493 0.51639 -0.01617 0.0842 Uiso . . 1.000 . -16
    H H5 0.74414 0.51457 0.11255 0.0878 Uiso . . 1.000 . -16
    H H6 0.78957 0.38538 0.21195 0.0798 Uiso . . 1.000 . -16
    H H7 0.78820 0.08512 0.25863 0.0790 Uiso . . 1.000 . -16
    H H9 0.62358 0.02012 0.08204 0.0825 Uiso . . 1.000 . -16
    H H10 0.58637 -0.12036 0.02547 0.0879 Uiso . . 1.000 . -16
    H H12 0.77257 -0.21656 0.18531 0.1056 Uiso . . 1.000 . -16
    H H13 0.80890 -0.07435 0.24434 0.0998 Uiso . . 1.000 . -16
    H H3A 0.113(2) 0.720(2) 0.369(4) 0.0858 Uiso . . 1.000 . -16
    H H15 0.04156 0.74218 0.75390 0.0750 Uiso . . 1.000 . -16
    H H16 0.01907 0.87411 0.87893 0.0867 Uiso . . 1.000 . -16
    H H17 0.03937 1.00953 0.75794 0.0874 Uiso . . 1.000 . -16
    H H18 0.08167 1.00894 0.49998 0.0888 Uiso . . 1.000 . -16
    H H19 0.10607 0.87791 0.37294 0.0803 Uiso . . 1.000 . -16
    H H20 0.11570 0.57692 0.35474 0.0736 Uiso . . 1.000 . -16
    H H22 0.12260 0.41816 0.31781 0.0874 Uiso . . 1.000 . -16
    H H23 0.10806 0.27364 0.40153 0.0915 Uiso . . 1.000 . -16
    H H25 0.03018 0.36272 0.80979 0.0739 Uiso . . 1.000 . -16
    H H26 0.04206 0.50705 0.72297 0.0710 Uiso . . 1.000 . -16
loop_
    _atom_site_aniso_label
    _atom_site_aniso_U_11
    _atom_site_aniso_U_22
    _atom_site_aniso_U_33
    _atom_site_aniso_U_12
    _atom_site_aniso_U_13
    _atom_site_aniso_U_23
    Cl1 0.1692(12) 0.0627(8) 0.1044(9) -0.0202(8) -0.0151(10) 0.0053(7)
    N1 0.067(3) 0.063(2) 0.094(3) -0.002(2) -0.019(2) -0.004(2)
    N2 0.063(2) 0.056(2) 0.067(2) 0.0003(18) -0.0010(19) -0.003(2)
    C1 0.055(3) 0.060(3) 0.056(3) -0.003(2) 0.006(2) -0.013(2)
    C2 0.062(3) 0.056(3) 0.062(2) -0.009(2) -0.005(2) -0.010(2)
    C3 0.070(3) 0.072(3) 0.062(2) 0.004(2) -0.012(2) -0.003(2)
    C4 0.087(3) 0.056(3) 0.067(3) -0.001(2) 0.002(2) -0.010(2)
    C5 0.079(3) 0.064(3) 0.077(3) -0.017(2) 0.011(2) -0.016(2)
    C6 0.057(2) 0.064(3) 0.079(3) -0.005(2) -0.001(2) -0.012(3)
    C7 0.060(3) 0.068(3) 0.070(3) 0.004(3) -0.008(2) -0.004(2)
    C8 0.056(3) 0.065(3) 0.062(2) 0.004(2) -0.006(2) -0.002(2)
    C9 0.069(3) 0.061(3) 0.077(3) 0.007(2) -0.006(2) 0.000(2)
    C10 0.077(3) 0.074(3) 0.069(3) -0.001(3) -0.007(2) 0.002(3)
    C11 0.101(4) 0.062(3) 0.066(3) -0.015(3) 0.000(3) 0.009(2)
    C12 0.100(4) 0.058(3) 0.106(3) 0.011(3) -0.009(3) 0.011(3)
    C13 0.070(3) 0.072(3) 0.107(3) 0.008(3) -0.023(3) 0.013(3)
    Cl2 0.1246(9) 0.0516(7) 0.0911(8) -0.0030(6) -0.0040(8) 0.0068(7)
    N3 0.104(3) 0.049(2) 0.061(2) 0.0020(19) 0.0193(19) 0.0028(18)
    N4 0.068(2) 0.044(2) 0.0586(19) 0.0062(16) -0.0039(17) 0.0035(17)
    C14 0.060(2) 0.049(3) 0.056(2) 0.0028(19) 0.001(2) 0.000(2)
    C15 0.077(3) 0.051(3) 0.060(3) 0.007(2) 0.004(2) 0.013(2)
    C16 0.084(3) 0.063(3) 0.070(3) 0.009(2) 0.012(2) -0.003(2)
    C17 0.088(3) 0.060(3) 0.070(3) -0.004(2) -0.001(2) 0.007(2)
    C18 0.088(3) 0.041(3) 0.093(4) -0.004(2) -0.003(3) 0.014(2)
    C19 0.076(3) 0.057(3) 0.068(3) -0.002(2) 0.011(2) 0.014(2)
    C20 0.074(3) 0.057(3) 0.053(2) 0.004(2) 0.004(2) 0.000(2)
    C21 0.062(3) 0.043(2) 0.053(2) 0.0034(18) 0.0001(19) -0.0053(19)
    C22 0.099(3) 0.060(3) 0.060(2) 0.006(2) 0.018(2) -0.001(2)
    C23 0.102(3) 0.059(3) 0.068(3) 0.014(2) 0.010(2) -0.012(2)
    C24 0.069(3) 0.042(2) 0.063(3) -0.002(2) -0.010(2) 0.0058(19)
    C25 0.081(3) 0.053(3) 0.051(2) 0.001(2) 0.003(2) 0.003(2)
    C26 0.069(2) 0.056(3) 0.052(2) 0.012(2) 0.003(2) -0.011(2)
_geom_special_details
;
Bond distances, angles <i>etc</i>. have been calculated using the rounded
fractional coordinates. All su's are estimated from the variances of the
(full) variance-covariance matrix. The cell e.s.d.'s are taken into account in
the estimation of distances, angles and torsion angles
;
loop_
    _geom_bond_atom_site_label_1
    _geom_bond_atom_site_label_2
    _geom_bond_site_symmetry_1
    _geom_bond_site_symmetry_2
    _geom_bond_distance
    _geom_bond_publ_flag
    Cl1 C11 . . 1.724(5) n
    Cl2 C24 . . 1.728(4) n
    N1 N2 . . 1.357(5) n
    N1 C1 . . 1.380(6) n
    N2 C7 . . 1.271(5) n
    N1 H1 . . 0.82(4) no
    N3 C14 . . 1.381(4) n
    N3 N4 . . 1.356(4) n
    N4 C20 . . 1.273(5) n
    N3 H3A . . 0.94(3) no
    C1 C6 . . 1.382(6) no
    C1 C2 . . 1.388(5) no
    C2 C3 . . 1.376(5) no
    C3 C4 . . 1.369(6) no
    C4 C5 . . 1.376(5) no
    C5 C6 . . 1.365(6) no
    C7 C8 . . 1.450(6) no
    C8 C13 . . 1.380(6) no
    C8 C9 . . 1.392(5) no
    C9 C10 . . 1.353(6) no
    C10 C11 . . 1.384(6) no
    C11 C12 . . 1.376(8) no
    C12 C13 . . 1.374(6) no
    C2 H2 . . 0.9300 no
    C3 H3 . . 0.9300 no
    C4 H4 . . 0.9300 no
    C5 H5 . . 0.9300 no
    C6 H6 . . 0.9300 no
    C7 H7 . . 0.9300 no
    C9 H9 . . 0.9300 no
    C10 H10 . . 0.9300 no
    C12 H12 . . 0.9300 no
    C13 H13 . . 0.9300 no
    C14 C19 . . 1.395(5) no
    C14 C15 . . 1.379(5) no
    C15 C16 . . 1.376(6) no
    C16 C17 . . 1.377(6) no
    C17 C18 . . 1.382(6) no
    C18 C19 . . 1.374(6) no
    C20 C21 . . 1.455(5) no
    C21 C26 . . 1.382(5) no
    C21 C22 . . 1.373(5) no
    C22 C23 . . 1.374(6) no
    C23 C24 . . 1.372(5) no
    C24 C25 . . 1.356(6) no
    C25 C26 . . 1.374(5) no
    C15 H15 . . 0.9300 no
    C16 H16 . . 0.9300 no
    C17 H17 . . 0.9300 no
    C18 H18 . . 0.9300 no
    C19 H19 . . 0.9300 no
    C20 H20 . . 0.9300 no
    C22 H22 . . 0.9300 no
    C23 H23 . . 0.9300 no
    C25 H25 . . 0.9300 no
    C26 H26 . . 0.9300 no
loop_
    _geom_angle_atom_site_label_1
    _geom_angle_atom_site_label_2
    _geom_angle_atom_site_label_3
    _geom_angle_site_symmetry_1
    _geom_angle_site_symmetry_2
    _geom_angle_site_symmetry_3
    _geom_angle
    _geom_angle_publ_flag
    N2 N1 C1 . . . 119.7(3) n
    N1 N2 C7 . . . 117.4(3) n
    N2 N1 H1 . . . 117(2) no
    C1 N1 H1 . . . 120(2) no
    N4 N3 C14 . . . 121.0(3) n
    N3 N4 C20 . . . 116.9(3) n
    C14 N3 H3A . . . 119.8(19) no
    N4 N3 H3A . . . 119.1(19) no
    N1 C1 C6 . . . 119.1(4) n
    N1 C1 C2 . . . 122.3(4) n
    C2 C1 C6 . . . 118.6(4) no
    C1 C2 C3 . . . 119.2(3) no
    C2 C3 C4 . . . 122.4(4) no
    C3 C4 C5 . . . 117.7(4) no
    C4 C5 C6 . . . 121.3(4) no
    C1 C6 C5 . . . 120.8(4) no
    N2 C7 C8 . . . 122.5(3) n
    C7 C8 C9 . . . 122.3(4) no
    C7 C8 C13 . . . 120.1(4) no
    C9 C8 C13 . . . 117.6(4) no
    C8 C9 C10 . . . 121.9(4) no
    C9 C10 C11 . . . 119.5(4) no
    Cl1 C11 C12 . . . 119.8(4) n
    C10 C11 C12 . . . 120.1(4) no
    Cl1 C11 C10 . . . 120.1(4) n
    C11 C12 C13 . . . 119.4(4) no
    C8 C13 C12 . . . 121.5(4) no
    C3 C2 H2 . . . 120.00 no
    C1 C2 H2 . . . 120.00 no
    C2 C3 H3 . . . 119.00 no
    C4 C3 H3 . . . 119.00 no
    C3 C4 H4 . . . 121.00 no
    C5 C4 H4 . . . 121.00 no
    C4 C5 H5 . . . 119.00 no
    C6 C5 H5 . . . 119.00 no
    C5 C6 H6 . . . 120.00 no
    C1 C6 H6 . . . 120.00 no
    C8 C7 H7 . . . 119.00 no
    N2 C7 H7 . . . 119.00 no
    C8 C9 H9 . . . 119.00 no
    C10 C9 H9 . . . 119.00 no
    C11 C10 H10 . . . 120.00 no
    C9 C10 H10 . . . 120.00 no
    C11 C12 H12 . . . 120.00 no
    C13 C12 H12 . . . 120.00 no
    C12 C13 H13 . . . 119.00 no
    C8 C13 H13 . . . 119.00 no
    N3 C14 C15 . . . 122.6(3) n
    N3 C14 C19 . . . 119.3(3) n
    C15 C14 C19 . . . 118.1(3) no
    C14 C15 C16 . . . 119.9(4) no
    C15 C16 C17 . . . 122.8(4) no
    C16 C17 C18 . . . 117.0(4) no
    C17 C18 C19 . . . 121.4(4) no
    C14 C19 C18 . . . 120.8(4) no
    N4 C20 C21 . . . 122.6(3) n
    C22 C21 C26 . . . 117.9(3) no
    C20 C21 C22 . . . 119.9(3) no
    C20 C21 C26 . . . 122.2(3) no
    C21 C22 C23 . . . 122.0(3) no
    C22 C23 C24 . . . 118.5(4) no
    Cl2 C24 C25 . . . 119.4(3) n
    Cl2 C24 C23 . . . 119.6(3) n
    C23 C24 C25 . . . 121.0(4) no
    C24 C25 C26 . . . 119.9(3) no
    C21 C26 C25 . . . 120.7(3) no
    C14 C15 H15 . . . 120.00 no
    C16 C15 H15 . . . 120.00 no
    C15 C16 H16 . . . 119.00 no
    C17 C16 H16 . . . 119.00 no
    C16 C17 H17 . . . 122.00 no
    C18 C17 H17 . . . 122.00 no
    C17 C18 H18 . . . 119.00 no
    C19 C18 H18 . . . 119.00 no
    C14 C19 H19 . . . 120.00 no
    C18 C19 H19 . . . 120.00 no
    N4 C20 H20 . . . 119.00 no
    C21 C20 H20 . . . 119.00 no
    C21 C22 H22 . . . 119.00 no
    C23 C22 H22 . . . 119.00 no
    C22 C23 H23 . . . 121.00 no
    C24 C23 H23 . . . 121.00 no
    C24 C25 H25 . . . 120.00 no
    C26 C25 H25 . . . 120.00 no
    C21 C26 H26 . . . 120.00 no
    C25 C26 H26 . . . 120.00 no
loop_
    _geom_torsion_atom_site_label_1
    _geom_torsion_atom_site_label_2
    _geom_torsion_atom_site_label_3
    _geom_torsion_atom_site_label_4
    _geom_torsion_site_symmetry_1
    _geom_torsion_site_symmetry_2
    _geom_torsion_site_symmetry_3
    _geom_torsion_site_symmetry_4
    _geom_torsion
    _geom_torsion_publ_flag
    C1 N1 N2 C7 . . . . 172.3(3) no
    N2 N1 C1 C2 . . . . 10.7(5) no
    N2 N1 C1 C6 . . . . -171.1(3) no
    N1 N2 C7 C8 . . . . 179.6(3) no
    N4 N3 C14 C19 . . . . -178.2(3) no
    C14 N3 N4 C20 . . . . -178.2(3) no
    N4 N3 C14 C15 . . . . 1.4(5) no
    N3 N4 C20 C21 . . . . -179.8(3) no
    N1 C1 C2 C3 . . . . 178.2(4) no
    N1 C1 C6 C5 . . . . -179.3(4) no
    C2 C1 C6 C5 . . . . -1.0(6) no
    C6 C1 C2 C3 . . . . -0.1(6) no
    C1 C2 C3 C4 . . . . 0.2(6) no
    C2 C3 C4 C5 . . . . 0.8(6) no
    C3 C4 C5 C6 . . . . -1.9(6) no
    C4 C5 C6 C1 . . . . 2.0(6) no
    N2 C7 C8 C13 . . . . 170.3(4) no
    N2 C7 C8 C9 . . . . -8.9(6) no
    C13 C8 C9 C10 . . . . -0.9(6) no
    C7 C8 C13 C12 . . . . -178.0(4) no
    C7 C8 C9 C10 . . . . 178.3(4) no
    C9 C8 C13 C12 . . . . 1.3(6) no
    C8 C9 C10 C11 . . . . -1.0(6) no
    C9 C10 C11 Cl1 . . . . -177.5(3) no
    C9 C10 C11 C12 . . . . 2.5(6) no
    C10 C11 C12 C13 . . . . -2.2(7) no
    Cl1 C11 C12 C13 . . . . 177.8(4) no
    C11 C12 C13 C8 . . . . 0.3(7) no
    N3 C14 C15 C16 . . . . 179.9(3) no
    C19 C14 C15 C16 . . . . -0.5(5) no
    N3 C14 C19 C18 . . . . 179.7(3) no
    C15 C14 C19 C18 . . . . 0.0(5) no
    C14 C15 C16 C17 . . . . 0.1(6) no
    C15 C16 C17 C18 . . . . 0.7(6) no
    C16 C17 C18 C19 . . . . -1.1(6) no
    C17 C18 C19 C14 . . . . 0.8(6) no
    N4 C20 C21 C22 . . . . 179.3(3) no
    N4 C20 C21 C26 . . . . -0.5(5) no
    C20 C21 C22 C23 . . . . 179.7(3) no
    C26 C21 C22 C23 . . . . -0.6(5) no
    C20 C21 C26 C25 . . . . -178.8(3) no
    C22 C21 C26 C25 . . . . 1.4(5) no
    C21 C22 C23 C24 . . . . 0.7(6) no
    C22 C23 C24 Cl2 . . . . 177.7(3) no
    C22 C23 C24 C25 . . . . -1.6(6) no
    Cl2 C24 C25 C26 . . . . -176.9(3) no
    C23 C24 C25 C26 . . . . 2.5(6) no
    C24 C25 C26 C21 . . . . -2.4(6) no
loop_
    _geom_hbond_atom_site_label_D
    _geom_hbond_atom_site_label_H
    _geom_hbond_atom_site_label_A
    _geom_hbond_site_symmetry_A
    _geom_hbond_distance_DH
    _geom_hbond_distance_HA
    _geom_hbond_distance_DA
    _geom_hbond_angle_DHA
    _geom_hbond_publ_flag
    C10 H10 Cg1 3_544 0.93 2.91 3.668(4) 139 yes
    C20 H20 Cg2 4_465 0.93 2.73 3.660(4) 174 yes
_iucr_refine_instructions_details
;
TITL NT3A in Pca2(1)
CELL  0.71073  18.6896  15.0250   8.4679   90.000   90.000   90.000
ZERR     8.00   0.0009   0.0007   0.0004    0.000    0.000    0.000
LATT  -1
SYMM  - X, - Y, 1/2 + Z
SYMM  1/2 - X,   Y, 1/2 + Z
SYMM  1/2 + X, - Y,   Z
SFAC  C    H    N    CL
UNIT  104  88   16   8
MERG   2
OMIT    -3.00  52.00
FMAP   2
PLAN 10
ACTA
HTAB    2.00000
BOND   $H
CONF
LIST   4
L.S.  40
TEMP    23.00
MPLA 3 N1 N2 C7
MPLA 6 C1 C2 C3 C4 C5 C6
MPLA 7 C8 C9 C10 C11 C12 C13 CL1
MPLA 3 N1 N2 C7
MPLA 3 N3 N4 C20
MPLA 6 C14 C15 C16 C17 C18 C19
MPLA 7 C21 C22 C23 C24 C25 C26 CL2
MPLA 3 N3 N4 C20
WGHT    0.034000
FVAR       0.08920
MOLE 1
CL1   4    0.650739   -0.288515    0.044431    11.00000    0.16920    0.06271 =
         0.10442    0.00533   -0.01508   -0.02024
N1    3    0.740856    0.227541    0.195739    11.00000    0.06734    0.06315 =
         0.09422   -0.00443   -0.01906   -0.00173
H1    2    0.781816    0.228277    0.231401    11.00000   -1.20000
N2    3    0.712587    0.147324    0.156481    11.00000    0.06252    0.05604 =
         0.06735   -0.00341   -0.00100    0.00032
C1    1    0.711634    0.304340    0.133930    11.00000    0.05513    0.06043 =
         0.05598   -0.01312    0.00564   -0.00311
C2    1    0.646993    0.304448    0.053140    11.00000    0.06162    0.05572 =
         0.06214   -0.00958   -0.00456   -0.00880
AFIX  43
H2    2    0.622337    0.251544    0.036149    11.00000   -1.20000
AFIX   0
C3    1    0.619866    0.383853   -0.001484    11.00000    0.07010    0.07211 =
         0.06214   -0.00298   -0.01153    0.00345
AFIX  43
H3    2    0.576491    0.383550   -0.055305    11.00000   -1.20000
AFIX   0
C4    1    0.654395    0.463308    0.020497    11.00000    0.08717    0.05618 =
         0.06705   -0.01004    0.00194   -0.00123
AFIX  43
H4    2    0.634931    0.516392   -0.016172    11.00000   -1.20000
AFIX   0
C5    1    0.718916    0.461785    0.098779    11.00000    0.07902    0.06360 =
         0.07682   -0.01589    0.01098   -0.01651
AFIX  43
H5    2    0.744138    0.514575    0.112549    11.00000   -1.20000
AFIX   0
C6    1    0.746601    0.384313    0.156586    11.00000    0.05676    0.06409 =
         0.07858   -0.01197   -0.00102   -0.00447
AFIX  43
H6    2    0.789568    0.385378    0.211950    11.00000   -1.20000
AFIX   0
C7    1    0.746014    0.078162    0.201692    11.00000    0.06030    0.06745 =
         0.06988   -0.00384   -0.00771    0.00379
AFIX  43
H7    2    0.788195    0.085124    0.258629    11.00000   -1.20000
AFIX   0
C8    1    0.720918   -0.011109    0.167923    11.00000    0.05638    0.06497 =
         0.06186   -0.00216   -0.00636    0.00394
C9    1    0.653928   -0.027567    0.102464    11.00000    0.06886    0.06073 =
         0.07663    0.00001   -0.00581    0.00659
AFIX  43
H9    2    0.623582    0.020118    0.082044    11.00000   -1.20000
AFIX   0
C10   1    0.631687   -0.111001    0.067677    11.00000    0.07673    0.07407 =
         0.06905    0.00230   -0.00684   -0.00074
AFIX  43
H10   2    0.586367   -0.120360    0.025473    11.00000   -1.20000
AFIX   0
C11   1    0.676850   -0.182302    0.095343    11.00000    0.10132    0.06145 =
         0.06586    0.00884    0.00033   -0.01446
C12   1    0.742766   -0.168561    0.163387    11.00000    0.10003    0.05828 =
         0.10574    0.01121   -0.00850    0.01126
AFIX  43
H12   2    0.772574   -0.216559    0.185308    11.00000   -1.20000
AFIX   0
C13   1    0.764232   -0.083438    0.198710    11.00000    0.07007    0.07220 =
         0.10712    0.01295   -0.02312    0.00786
AFIX  43
H13   2    0.808900   -0.074349    0.244339    11.00000   -1.20000
AFIX   0
MOLE 2
CL2   4    0.051129    0.197586    0.674909    11.00000    0.12459    0.05158 =
         0.09107    0.00679   -0.00400   -0.00297
N3    3    0.091424    0.717347    0.468766    11.00000    0.10443    0.04942 =
         0.06061    0.00275    0.01925    0.00201
H3A   2    0.113157    0.720129    0.368828    11.00000   -1.20000
N4    3    0.078892    0.636749    0.535277    11.00000    0.06768    0.04347 =
         0.05863    0.00345   -0.00394    0.00622
C14   1    0.076711    0.795082    0.549711    11.00000    0.06026    0.04881 =
         0.05643   -0.00042    0.00078    0.00276
C15   1    0.050257    0.795591    0.701811    11.00000    0.07652    0.05097 =
         0.06005    0.01252    0.00420    0.00723
AFIX  43
H15   2    0.041559    0.742183    0.753897    11.00000   -1.20000
AFIX   0
C16   1    0.036765    0.875165    0.776308    11.00000    0.08351    0.06340 =
         0.06976   -0.00290    0.01191    0.00940
AFIX  43
H16   2    0.019066    0.874113    0.878935    11.00000   -1.20000
AFIX   0
C17   1    0.048374    0.956388    0.705254    11.00000    0.08799    0.06037 =
         0.07026    0.00679   -0.00140   -0.00391
AFIX  43
H17   2    0.039371    1.009529    0.757943    11.00000   -1.20000
AFIX   0
C18   1    0.073991    0.955340    0.552210    11.00000    0.08758    0.04108 =
         0.09329    0.01375   -0.00328   -0.00358
AFIX  43
H18   2    0.081673    1.008944    0.499978    11.00000   -1.20000
AFIX   0
C19   1    0.088358    0.876685    0.475553    11.00000    0.07605    0.05712 =
         0.06762    0.01361    0.01090   -0.00216
AFIX  43
H19   2    0.106068    0.877910    0.372941    11.00000   -1.20000
AFIX   0
C20   1    0.095730    0.568637    0.454257    11.00000    0.07404    0.05740 =
         0.05258    0.00034    0.00440    0.00359
AFIX  43
H20   2    0.115695    0.576921    0.354737    11.00000   -1.20000
AFIX   0
C21   1    0.084973    0.478193    0.511209    11.00000    0.06204    0.04302 =
         0.05274   -0.00526    0.00010    0.00336
C22   1    0.103519    0.407291    0.417392    11.00000    0.09866    0.06000 =
         0.05979   -0.00142    0.01832    0.00575
AFIX  43
H22   2    0.122600    0.418155    0.317810    11.00000   -1.20000
AFIX   0
C23   1    0.094723    0.320807    0.466267    11.00000    0.10157    0.05914 =
         0.06797   -0.01146    0.00967    0.01422
AFIX  43
H23   2    0.108060    0.273638    0.401531    11.00000   -1.20000
AFIX   0
C24   1    0.065811    0.305570    0.612781    11.00000    0.06893    0.04145 =
         0.06291    0.00577   -0.00957   -0.00222
C25   1    0.047943    0.374054    0.709185    11.00000    0.08115    0.05321 =
         0.05048    0.00324    0.00309    0.00129
AFIX  43
H25   2    0.030182    0.362722    0.809787    11.00000   -1.20000
AFIX   0
C26   1    0.056108    0.460273    0.658063    11.00000    0.06889    0.05641 =
         0.05208   -0.01098    0.00272    0.01178
AFIX  43
H26   2    0.042061    0.507046    0.722972    11.00000   -1.20000
HKLF    4
REM  NT3A in Pca2(1)
REM R1 =  0.0460 for   2234 Fo > 4sig(Fo)  and  0.1277 for all   4631 data
REM    295 parameters refined using      1 restraints
END
WGHT      0.0340      0.0000
REM Highest difference peak  0.150,  deepest hole -0.124,  1-sigma level  0.031
Q1    1   0.0156  1.0198  0.7152  11.00000  0.05    0.15
Q2    1   0.0412  1.0389  0.6727  11.00000  0.05    0.13
Q3    1   0.0176  0.8391  0.7007  11.00000  0.05    0.12
Q4    1   0.1067  0.4470  0.4875  11.00000  0.05    0.11
Q5    1   0.6258  0.1982  0.0266  11.00000  0.05    0.11
Q6    1   0.1200  0.5137  0.5243  11.00000  0.05    0.11
Q7    1   0.7439 -0.2318  0.2897  11.00000  0.05    0.10
Q8    1   0.7584  0.1029  0.3460  11.00000  0.05    0.10
Q9    1   0.1762  0.3168  0.4407  11.00000  0.05    0.10
Q10   1   0.0516  0.9435  0.6487  11.00000  0.05    0.10
;
