# Supplementary material for: (E)-1-(4-Chloro­benzyl­idene)-2-phenyl­hydrazine
Source: Acta Crystallogr Sect E Struct Rep Online. 2011 Aug 27;67(Pt 9):o2377. doi: 10.1107/S1600536811032958 (PMC3200606; doi:10.1107/S1600536811032958)
Supplement: Supplementary file 2 [file e-67-o2377-Isup2.hkl]

#
# h,k,l, Fc-squared, Fo-squared, sigma(Fo-squared) and status flag
#
data_I
_shelx_title ' NT3A in Pca2(1)'
_shelx_refln_list_code          4
_shelx_F_calc_maximum      353.97
_exptl_crystal_F_000       960.00
_reflns_d_resolution_high  0.8108
 
loop_
 _symmetry_equiv_pos_as_xyz
 'x, y, z'
 '-x, -y, z+1/2'
 '-x+1/2, y, z+1/2'
 'x+1/2, -y, z'
 
_cell_length_a    18.6896
_cell_length_b    15.0250
_cell_length_c     8.4679
_cell_angle_alpha  90.000
_cell_angle_beta   90.000
_cell_angle_gamma  90.000
 
_shelx_F_squared_multiplier     1.000
 
loop_
 _refln_index_h
 _refln_index_k
 _refln_index_l
 _refln_F_squared_calc
 _refln_F_squared_meas
 _refln_F_squared_sigma
 _refln_observed_status
   0   0 -10        9.26        5.03     17.59 o
   2   0 -10        1.38       -5.27     13.75 o
   4   0 -10        5.87       21.36     14.22 o
   6   0 -10        3.85       11.52     15.92 o
   0   1 -10       46.82       54.67     17.77 o
   1   1 -10        4.48       13.86     10.51 o
   2   1 -10        0.11        3.71      9.39 o
   3   1 -10        3.59        9.63     10.18 o
   4   1 -10        0.78       -2.94      9.44 o
   5   1 -10        3.40        3.77      9.99 o
   6   1 -10        1.95       -0.84     10.02 o
   0   2 -10       19.71        3.16     13.75 o
   1   2 -10        1.39       -5.55     11.64 o
   2   2 -10       10.70        5.67     10.33 o
   3   2 -10        6.82       -1.56     10.16 o
   4   2 -10       10.29       11.12     10.60 o
   5   2 -10       16.73        7.63     13.60 o
   6   2 -10        1.18        8.77     12.16 o
   0   3 -10       21.72       10.74     14.48 o
   1   3 -10        0.07        2.06     10.00 o
   2   3 -10       13.26       16.83     10.30 o
   3   3 -10        1.79       -0.46      9.70 o
   4   3 -10        2.97       -8.92     11.84 o
   5   3 -10        4.04       13.24     12.72 o
   0   4 -10        0.05       -7.50     12.86 o
   1   4 -10        0.47       -6.98      9.98 o
   2   4 -10        2.34       -0.85     10.04 o
   3   4 -10        5.14       -2.10     11.40 o
   4   4 -10        1.12       -8.78     11.55 o
   0   5 -10        7.49       29.47     24.51 o
   1   5 -10        4.12        0.55     12.03 o
   2   5 -10        4.77      -12.87     11.46 o
   2   0  -9       25.71       16.34     13.33 o
   4   0  -9       39.75       54.29     15.53 o
   6   0  -9       17.06       -2.95     12.68 o
   8   0  -9        1.34        1.26     38.96 o
  10   0  -9        8.33      -21.20     14.13 o
   1   1  -9       11.04        1.93      8.27 o
   2   1  -9        1.55       -4.65      8.25 o
   3   1  -9        8.88       18.45      9.16 o
   4   1  -9       33.64       30.45     10.08 o
   5   1  -9       14.30       23.61     12.88 o
   6   1  -9        7.72        9.59     10.84 o
   7   1  -9        4.45       -0.41      7.90 o
   8   1  -9       28.30       25.98      9.22 o
   9   1  -9        6.59       10.58      9.28 o
  10   1  -9       14.48       11.37     10.89 o
  11   1  -9        1.56        2.87     10.22 o
   1   2  -9       34.49       36.57     10.32 o
   2   2  -9       38.96       31.32     10.03 o
   3   2  -9        1.30      -12.40      8.34 o
   4   2  -9       16.55       27.87      9.96 o
   5   2  -9        0.78        2.76     10.52 o
   6   2  -9       22.94       14.79     15.77 o
   7   2  -9       14.78        8.70      8.08 o
   8   2  -9       19.33       15.28      8.87 o
   9   2  -9        8.35        8.01      9.96 o
  10   2  -9        1.07       13.37     10.96 o
  11   2  -9        0.39       -3.32     10.71 o
   1   3  -9       22.80       20.62      9.66 o
   2   3  -9       23.73       19.10      9.14 o
   3   3  -9        4.87       -9.89      7.99 o
   4   3  -9       11.12        2.92      9.90 o
   5   3  -9       14.25       19.94     11.59 o
   6   3  -9       28.65       34.84     12.52 o
   7   3  -9        3.23        9.33     14.16 o
   8   3  -9       20.36       19.22     12.35 o
   9   3  -9        1.41      -16.76     13.23 o
  10   3  -9        0.27       16.22     12.77 o
  11   3  -9        1.53      -15.19     10.13 o
   1   4  -9       18.01       12.74     12.70 o
   2   4  -9        5.47       -1.50      8.53 o
   3   4  -9       12.33       11.20     10.11 o
   4   4  -9        0.16       -8.69     10.09 o
   5   4  -9       15.54       -6.79     12.62 o
   6   4  -9       11.09       -0.53     16.34 o
   7   4  -9       11.18      -17.69     11.80 o
   8   4  -9        3.25       10.61     12.22 o
   9   4  -9       16.31       32.34     15.78 o
  10   4  -9        1.62      -15.19     11.35 o
   1   5  -9       30.02       23.48      9.75 o
   2   5  -9      104.44      126.63     15.42 o
   3   5  -9       18.49        9.52      9.95 o
   4   5  -9       27.35       31.42     15.70 o
   5   5  -9       18.30       16.12     14.41 o
   6   5  -9       35.77       37.14     23.25 o
   7   5  -9        4.66       17.06     21.36 o
   8   5  -9       19.58       15.55     24.18 o
   9   5  -9       18.28        0.35     12.22 o
   1   6  -9       36.89       42.53     11.56 o
   2   6  -9        0.58        6.27     13.04 o
   3   6  -9        0.04      -11.21     11.45 o
   4   6  -9        0.77       13.07     14.64 o
   5   6  -9       13.46       -3.77     18.85 o
   6   6  -9        0.99        2.00     14.80 o
   7   6  -9       21.89       29.89     16.42 o
   8   6  -9       10.42       19.38     13.45 o
   9   6  -9        5.35       -1.82     12.65 o
   1   7  -9       23.57       21.32     16.97 o
   2   7  -9       31.79       40.57     15.08 o
   3   7  -9        1.63      -17.18     11.45 o
   4   7  -9        6.16       -6.87     19.48 o
   5   7  -9       12.86       28.07     15.34 o
   6   7  -9        2.60        3.33     17.59 o
   7   7  -9        8.34        1.81     14.80 o
   1   8  -9        4.38       20.11     23.88 o
   2   8  -9       18.00        4.62     13.58 o
   3   8  -9        5.47       22.94     15.34 o
   4   8  -9        3.83       -5.78     13.24 o
   5   8  -9        2.35       -3.77     13.70 o
   6   8  -9       14.54        3.35     15.70 o
   2   9  -9        6.38      -22.62     20.11 o
   3   9  -9        1.43       -6.28     25.13 o
   0   0  -8      311.42      355.65     38.96 o
   2   0  -8       20.58       13.90     10.94 o
   4   0  -8       10.04        6.01      8.81 o
   6   0  -8       28.42        4.00     11.97 o
   8   0  -8        3.84        6.00     11.97 o
  10   0  -8      103.19       81.83     29.53 o
  12   0  -8        0.95       -8.39     13.58 o
  14   0  -8       18.81       24.90     15.99 o
   0   1  -8      110.78      144.51     18.97 o
   1   1  -8       11.49       10.68      7.84 o
   2   1  -8        5.37        1.44      5.16 o
   3   1  -8       14.59       21.35      6.13 o
   4   1  -8       41.16       31.06      8.40 o
   5   1  -8       10.49        5.64      6.62 o
   6   1  -8       25.60       19.82      7.76 o
   7   1  -8        5.13       11.35     10.69 o
   8   1  -8        0.19        5.21      8.25 o
   9   1  -8       12.57       10.68      9.19 o
  10   1  -8       31.86       11.26     10.08 o
  11   1  -8       47.41       34.87     11.31 o
  12   1  -8       37.53       35.90     11.59 o
  13   1  -8        5.70        4.74     12.88 o
  14   1  -8        4.28        4.50     11.14 o
   0   2  -8       68.40       89.58     15.92 o
   1   2  -8        5.29        3.35      5.63 o
   2   2  -8       31.06       21.17      7.00 o
   3   2  -8        9.59        5.49      6.26 o
   4   2  -8       18.74       18.82      6.83 o
   5   2  -8       74.26       82.11     11.06 o
   6   2  -8       22.42       30.16      9.14 o
   7   2  -8        2.94       -2.62      7.79 o
   8   2  -8        7.08       -1.27     11.97 o
   9   2  -8        3.47       -5.42     14.13 o
  10   2  -8       49.92       40.29     20.75 o
  11   2  -8       32.62       30.23     12.80 o
  12   2  -8       10.38        8.16     11.26 o
  13   2  -8        0.06        1.79     10.30 o
  14   2  -8        0.81      -15.78     10.52 o
   0   3  -8       29.33       10.77     21.36 o
   1   3  -8        5.89       -3.30      7.44 o
   2   3  -8      104.25      117.33     11.61 o
   3   3  -8        1.24       -0.14      7.28 o
   4   3  -8        8.80       21.83     10.52 o
   5   3  -8        3.69       -6.87      7.62 o
   6   3  -8       21.15       20.57      8.40 o
   7   3  -8       25.03        2.27      8.27 o
   8   3  -8       21.74       -1.76      7.96 o
   9   3  -8       37.00       30.99      9.84 o
  10   3  -8       11.31       10.54     11.31 o
  11   3  -8        6.86      -14.35     10.84 o
  12   3  -8       14.18        4.92     12.17 o
  13   3  -8        1.56      -17.71     11.81 o
  14   3  -8        0.49        0.93     10.77 o
   0   4  -8        1.68       -6.96     10.55 o
   1   4  -8        4.15        6.83      6.78 o
   2   4  -8        2.93        0.57      6.77 o
   3   4  -8       89.86       88.65     10.00 o
   4   4  -8       11.89       12.84      7.67 o
   5   4  -8       90.77      107.19     11.85 o
   6   4  -8        5.08        9.16      8.71 o
   7   4  -8       17.83        2.74      8.14 o
   8   4  -8        1.41       -6.66      7.80 o
   9   4  -8       24.47       30.43     12.16 o
  10   4  -8        3.45        7.97     11.11 o
  11   4  -8       11.69       12.40     16.63 o
  12   4  -8        2.34      -10.94     11.64 o
  13   4  -8        6.67       11.38     13.45 o
   0   5  -8      113.90       93.00     20.11 o
   1   5  -8       87.63       82.12      9.91 o
   2   5  -8       79.70       87.06      9.98 o
   3   5  -8       48.37       37.45      8.59 o
   4   5  -8       32.23       54.13      9.78 o
   5   5  -8      101.08      103.13     14.53 o
   6   5  -8      269.70      264.11     16.42 o
   7   5  -8        3.79       13.49     11.18 o
   8   5  -8      103.51       95.42     15.20 o
   9   5  -8        6.83       -5.22     12.40 o
  10   5  -8       21.18        8.15     11.75 o
  11   5  -8        2.13      -15.24     10.16 o
  12   5  -8       14.89        4.69     12.04 o
  13   5  -8        3.63       13.41     12.90 o
   0   6  -8       51.10       33.93     16.34 o
   1   6  -8       30.26       16.88     11.13 o
   2   6  -8        8.76       20.80      7.87 o
   3   6  -8       46.33       49.46      9.45 o
   4   6  -8       17.10       17.98      8.22 o
   5   6  -8        2.35        7.94      7.77 o
   6   6  -8       28.05       27.52     13.66 o
   7   6  -8       17.34       14.14     12.96 o
   8   6  -8        3.29       11.54     11.81 o
   9   6  -8       26.36       36.35     13.75 o
  10   6  -8        0.63       -0.79     11.25 o
  11   6  -8       19.52       11.69     13.02 o
  12   6  -8        2.80      -11.11     15.15 o
   0   7  -8       29.35       13.82     15.08 o
   1   7  -8        6.82        3.58      8.22 o
   2   7  -8       83.45       74.37     10.40 o
   3   7  -8       92.53       91.94     10.36 o
   4   7  -8      115.83      106.66     14.25 o
   5   7  -8      144.51      142.79     18.85 o
   6   7  -8       72.87       85.95     18.25 o
   7   7  -8       17.31       30.61     11.84 o
   8   7  -8       26.57       35.60     13.26 o
   9   7  -8       11.80       13.36     20.33 o
  10   7  -8       31.26       15.60     13.68 o
  11   7  -8        0.27       12.36     15.99 o
   0   8  -8       44.00       66.61     16.34 o
   1   8  -8        4.90       -1.31      8.08 o
   2   8  -8       43.44       37.19     11.97 o
   3   8  -8       33.97       50.80     11.95 o
   4   8  -8       20.47       13.15      9.95 o
   5   8  -8       25.22       35.84     11.56 o
   6   8  -8       20.49       10.82     11.37 o
   7   8  -8       30.43       20.55     12.16 o
   8   8  -8        1.88       21.09     16.42 o
   9   8  -8        0.21       15.66     17.18 o
  10   8  -8       11.59       22.49     19.48 o
   2   9  -8       16.13       27.65     18.85 o
   3   9  -8        8.68       13.20     14.22 o
   4   9  -8        2.07        8.95     14.13 o
   5   9  -8        3.08        6.06     15.03 o
   6   9  -8       12.41        5.41     14.64 o
   7   9  -8        3.48        5.54     15.03 o
   8   9  -8       10.61       -1.43     16.97 o
   9   9  -8       12.12        9.52     16.81 o
   2  10  -8        3.14       -7.54     18.85 o
   3  10  -8        8.32       21.08     15.53 o
   4  10  -8        1.43       17.16     15.53 o
   5  10  -8        1.61        2.22     26.39 o
   6  10  -8        7.04       -5.48     15.08 o
   7  10  -8        0.57      -12.29     15.92 o
   8  10  -8        4.47       10.86     17.31 o
   2  11  -8        6.80       45.24     25.13 o
   3  11  -8        5.69       16.34     22.62 o
   4  11  -8        4.15        2.14     15.03 o
   5  11  -8        2.04       23.03     17.71 o
   2   0  -7        9.06       10.07      7.16 o
   4   0  -7      208.76      201.69     18.41 o
   6   0  -7      343.87      338.12     24.69 o
   8   0  -7       61.77       79.46     15.53 o
  10   0  -7       33.02       20.02     13.24 o
  12   0  -7        9.12       29.48     14.48 o
  14   0  -7       45.98       32.81     15.71 o
  16   0  -7        3.41       -1.94     15.53 o
   1   1  -7       64.01       71.46      6.62 o
   2   1  -7       49.66       60.03      6.94 o
   3   1  -7       51.10       68.14     10.91 o
   4   1  -7        7.74       -4.06      5.68 o
   5   1  -7        9.56        6.83      8.42 o
   6   1  -7      135.06      114.77     13.45 o
   7   1  -7       21.66       14.37      9.38 o
   8   1  -7      107.51      124.42     14.74 o
   9   1  -7        1.55        9.55      9.12 o
  10   1  -7       36.24       20.91     12.04 o
  11   1  -7        5.35        9.16     10.02 o
  12   1  -7       17.52       -1.83     10.38 o
  13   1  -7       13.72       22.32     10.17 o
  14   1  -7        0.50        4.72      9.36 o
  15   1  -7       43.18       19.94     11.48 o
  16   1  -7        6.71       13.24     11.11 o
  17   1  -7        0.01       -8.36     10.66 o
   1   2  -7       76.61       83.63      7.46 o
   2   2  -7       79.33       93.56      9.48 o
   3   2  -7        7.05       -0.83      6.36 o
   4   2  -7       23.07       16.25      7.62 o
   5   2  -7       21.10       22.81      8.04 o
   6   2  -7      126.54      119.92     17.75 o
   7   2  -7       29.40        9.49      8.93 o
   8   2  -7       27.33       31.42     10.88 o
   9   2  -7       25.38       23.20     10.52 o
  10   2  -7       11.70       10.60     10.44 o
  11   2  -7        2.49      -12.30      8.93 o
  12   2  -7        8.54       -2.68     10.29 o
  13   2  -7        3.58       -3.23     10.84 o
  14   2  -7       15.23       -1.01     11.56 o
  15   2  -7        8.25       13.30     13.02 o
  16   2  -7        8.79        9.75     12.56 o
   1   3  -7       27.44       24.16      5.15 o
   2   3  -7      179.90      155.20     11.43 o
   3   3  -7       46.22       49.73      8.54 o
   4   3  -7       93.09       98.52     10.22 o
   5   3  -7       15.23       18.19      7.52 o
   6   3  -7       96.39       92.08     10.88 o
   7   3  -7       25.41       22.01      8.05 o
   8   3  -7       14.65       30.44      8.23 o
   9   3  -7        1.16       -5.95      9.60 o
  10   3  -7        7.04       -6.55      8.65 o
  11   3  -7        4.03        7.51     10.11 o
  12   3  -7       15.68        7.81     13.39 o
  13   3  -7        5.20       16.21     12.00 o
  14   3  -7        4.23       -4.81     16.34 o
  15   3  -7        4.86       -1.80     12.61 o
  16   3  -7        8.25        1.09     12.00 o
   1   4  -7      395.48      408.06     17.76 o
   2   4  -7       33.71       24.20      7.07 o
   3   4  -7        2.34       -4.40      7.62 o
   4   4  -7       18.06       17.77      7.96 o
   5   4  -7       18.11       16.82     10.38 o
   6   4  -7       15.69       17.95      7.63 o
   7   4  -7       56.29       58.54     10.70 o
   8   4  -7       20.88       15.93      7.75 o
   9   4  -7       71.56       62.76     16.51 o
  10   4  -7        0.61       -2.07      8.89 o
  11   4  -7        2.06       -2.94     10.44 o
  12   4  -7        1.40        7.45     10.62 o
  13   4  -7        7.99       -9.14     11.02 o
  14   4  -7        2.41       -8.19     15.25 o
  15   4  -7        0.89       -3.82     11.26 o
  16   4  -7        1.66       11.39     18.05 o
   1   5  -7      110.33      113.93      9.26 o
   2   5  -7      910.09      997.47     31.92 o
   3   5  -7       51.64       38.47      9.43 o
   4   5  -7      357.20      381.04     16.76 o
   5   5  -7      120.09      100.66     13.06 o
   6   5  -7       20.47       26.79      7.97 o
   7   5  -7        2.22       -5.34      6.95 o
   8   5  -7       90.11       71.94     15.78 o
   9   5  -7       95.29       92.27     15.87 o
  10   5  -7       94.16       82.62     16.51 o
  11   5  -7       17.82       20.72     12.08 o
  12   5  -7       16.16       -6.74     12.93 o
  13   5  -7        6.74        0.92     11.31 o
  14   5  -7        1.82       -3.93     18.70 o
  15   5  -7        0.83        3.96     17.18 o
   1   6  -7       14.10       17.68      6.58 o
   2   6  -7       22.12       13.68     10.92 o
   3   6  -7       30.96       32.83     10.16 o
   4   6  -7       39.26       30.54      8.03 o
   5   6  -7      100.28       97.60     11.97 o
   6   6  -7       11.70        4.15      7.40 o
   7   6  -7       47.79       65.72     11.43 o
   8   6  -7        7.36       -4.19      9.79 o
   9   6  -7       20.98       23.33     12.20 o
  10   6  -7       26.81       24.98     12.46 o
  11   6  -7       43.94       52.76     13.94 o
  12   6  -7       11.15       -4.03     11.58 o
  13   6  -7       15.83        5.03     16.97 o
  14   6  -7        0.08        2.93     15.92 o
  15   6  -7        0.39       -5.38     37.07 o
   1   7  -7      201.66      213.39     12.49 o
   2   7  -7      529.59      523.85     19.77 o
   3   7  -7       31.50       38.59      8.89 o
   4   7  -7      196.91      198.12     22.86 o
   5   7  -7        2.96       19.77      7.20 o
   6   7  -7       45.31       41.18     11.99 o
   7   7  -7      192.28      152.95     16.26 o
   8   7  -7      109.28       96.59     14.91 o
   9   7  -7      129.75      121.00     16.16 o
  10   7  -7       19.06       10.74     14.48 o
  11   7  -7        3.01      -16.79     18.85 o
  12   7  -7       20.49       40.80     18.20 o
  13   7  -7        0.88       11.31     16.88 o
  14   7  -7       14.93       15.02     17.81 o
   1   8  -7       14.76        4.67      6.49 o
   2   8  -7        1.00        3.27      6.24 o
   3   8  -7        3.53      -10.71      7.86 o
   4   8  -7       10.78        3.26      6.53 o
   5   8  -7       54.99       41.17     13.26 o
   6   8  -7      130.16      213.86     26.39 o
   7   8  -7       11.32       19.22     15.08 o
   8   8  -7       15.74       17.18     14.64 o
   9   8  -7       33.01       23.06     16.42 o
  10   8  -7       13.52        4.82     16.42 o
  11   8  -7       36.20       39.34     17.18 o
  12   8  -7        2.90        4.93     17.31 o
  13   8  -7        0.14        7.34     20.11 o
   1   9  -7        0.59       21.49     12.86 o
   2   9  -7        8.20       -1.89     11.55 o
   3   9  -7       22.27       31.42     18.85 o
   4   9  -7        7.85        3.60     21.36 o
   5   9  -7       11.64        4.71     13.89 o
   6   9  -7       10.01        4.54     13.75 o
   7   9  -7       16.26      -13.20     12.44 o
   8   9  -7        3.83       16.27     25.76 o
   9   9  -7        4.60       11.31     15.11 o
  10   9  -7       13.94        7.12     15.70 o
  11   9  -7        3.00       14.21     17.18 o
  12   9  -7        5.91       -1.36     15.92 o
   1  10  -7        8.48       17.07     12.86 o
   2  10  -7       12.37       18.39     27.02 o
   3  10  -7        8.56        8.80     17.59 o
   4  10  -7        5.07       36.44     21.36 o
   5  10  -7        5.57       10.72     15.03 o
   6  10  -7       13.26       29.76     16.81 o
   7  10  -7       21.07        3.18     28.28 o
   8  10  -7        6.41      -21.33     14.22 o
   9  10  -7        0.57       -2.93     14.64 o
  10  10  -7        4.62        6.67     17.18 o
  11  10  -7        0.77      -10.05     23.25 o
   1  11  -7       25.60       36.52     15.03 o
   2  11  -7       20.57       26.39     21.36 o
   3  11  -7       18.13       -8.80     17.59 o
   4  11  -7       20.81       32.67     23.88 o
   5  11  -7        8.79        9.43     16.00 o
   6  11  -7       18.15       38.96     16.88 o
   7  11  -7        1.53      -19.12     14.64 o
   8  11  -7        4.36       24.17     17.18 o
   9  11  -7        5.38       -6.70     15.92 o
  10  11  -7        4.13       14.92     17.31 o
   1  12  -7       24.74       16.93     15.03 o
   2  12  -7        0.75       17.59     22.62 o
   3  12  -7        5.32        1.26     21.36 o
   4  12  -7       57.91       49.01     26.39 o
   5  12  -7        0.69       16.97     18.66 o
   6  12  -7       54.62       28.74     19.48 o
   7  12  -7       14.68        9.81     15.92 o
   8  12  -7        5.89       17.62     18.20 o
   1  13  -7        2.17       12.89     17.31 o
   2  13  -7       18.77       20.11     22.62 o
   3  13  -7        7.99       11.31     25.13 o
   4  13  -7       19.48       28.90     22.62 o
   5  13  -7        1.08       16.11     21.36 o
   0   0  -6     1680.12     1597.06     46.20 o
   2   0  -6       15.45       10.12      8.13 o
   4   0  -6      286.23      311.59     19.92 o
   6   0  -6      606.13      608.84     58.44 o
   8   0  -6        6.62      -13.82     13.82 o
  10   0  -6      669.28      579.35     45.24 o
  12   0  -6       14.06        0.14     11.78 o
  14   0  -6        5.54       14.45     13.33 o
  16   0  -6       23.34       17.38     16.34 o
  18   0  -6       10.29       19.97     15.99 o
   0   1  -6      113.31      132.49      7.71 o
   1   1  -6      163.89      159.28     10.29 o
   2   1  -6       90.27      105.49      9.19 o
   3   1  -6       55.94       54.00      9.06 o
   4   1  -6      350.49      364.14     32.06 o
   5   1  -6      267.53      252.59     16.79 o
   6   1  -6      357.13      336.75     19.82 o
   7   1  -6      205.50      241.61     17.32 o
   8   1  -6       20.29        1.49      8.13 o
   9   1  -6       17.80       17.23      9.42 o
  10   1  -6       44.90       38.54     10.88 o
  11   1  -6      106.14      101.87     13.66 o
  12   1  -6       23.42       13.28     10.16 o
  13   1  -6       15.83       20.58     11.02 o
  14   1  -6       10.61       17.57     11.85 o
  15   1  -6        3.79        4.41     10.22 o
  16   1  -6       32.43       35.06     13.89 o
  17   1  -6       21.18       28.73     15.06 o
  18   1  -6        8.15       -0.93     10.62 o
   0   2  -6      104.83      114.47     10.39 o
   1   2  -6       45.68       47.76      5.35 o
   2   2  -6       10.12       -0.97      5.03 o
   3   2  -6      113.80      108.73      9.31 o
   4   2  -6       99.97      110.46     12.19 o
   5   2  -6      151.61      163.97     24.15 o
   6   2  -6      100.16       84.40     11.75 o
   7   2  -6       28.64       20.61      9.12 o
   8   2  -6       25.54       25.76      9.71 o
   9   2  -6       34.47       26.64     10.11 o
  10   2  -6      110.50      105.48     13.94 o
  11   2  -6        6.25        0.94      9.38 o
  12   2  -6       16.91       29.23     10.31 o
  13   2  -6        6.18       -4.13      9.28 o
  14   2  -6       19.12        5.45     10.84 o
  15   2  -6       26.56       22.78     11.79 o
  16   2  -6        0.32      -13.80     10.97 o
  17   2  -6        1.23       -7.19     10.77 o
  18   2  -6        0.80        9.19     12.93 o
   0   3  -6      245.70      259.91     11.56 o
   1   3  -6       56.33       58.88      4.78 o
   2   3  -6      202.23      189.69      8.76 o
   3   3  -6       72.55       75.91      6.09 o
   4   3  -6        6.84        0.60      6.89 o
   5   3  -6      169.60      176.94     20.50 o
   6   3  -6      100.19       99.82      9.71 o
   7   3  -6       48.05       32.32     15.62 o
   8   3  -6       91.16       93.55     12.56 o
   9   3  -6       26.83       19.25      9.66 o
  10   3  -6      124.14      138.08     23.14 o
  11   3  -6        1.63       -5.94      9.90 o
  12   3  -6        3.59       -9.62     12.84 o
  13   3  -6        2.01      -14.29      9.54 o
  14   3  -6        9.92        5.58     10.51 o
  15   3  -6        6.60       10.66     10.84 o
  16   3  -6        1.75      -10.17     10.97 o
  17   3  -6        0.92      -11.46     18.85 o
  18   3  -6        0.64       -1.08     15.08 o
   0   4  -6       96.65       97.92     10.98 o
   1   4  -6       25.84       29.76      4.75 o
   2   4  -6      107.80      117.87      7.13 o
   3   4  -6      292.53      278.45     11.17 o
   4   4  -6        7.25       16.30      5.28 o
   5   4  -6      496.68      493.68     14.15 o
   6   4  -6       12.05       12.02      6.70 o
   7   4  -6       44.72       34.69      7.54 o
   8   4  -6       26.41       17.87      7.54 o
   9   4  -6        5.76        6.92      6.56 o
  10   4  -6        5.77       -1.11      8.84 o
  11   4  -6       32.90       20.50     10.73 o
  12   4  -6        2.04       -0.38      9.79 o
  13   4  -6       27.42       18.66     10.69 o
  14   4  -6        1.53       -4.76      9.91 o
  15   4  -6        0.90       -3.24     12.27 o
  16   4  -6        5.06      -19.47     12.98 o
  17   4  -6        0.52        4.74     15.53 o
  18   4  -6        1.04      -13.18     15.99 o
   0   5  -6      199.06      210.78     12.77 o
   1   5  -6       53.06       59.92      7.67 o
   2   5  -6      571.05      546.14     14.34 o
   3   5  -6       20.80       16.27      5.65 o
   4   5  -6      278.33      272.96     11.56 o
   5   5  -6      109.70      127.57      8.76 o
   6   5  -6      462.81      474.99     22.36 o
   7   5  -6       83.32       99.57      9.62 o
   8   5  -6      454.68      462.01     17.69 o
   9   5  -6      171.41      154.89     13.42 o
  10   5  -6      202.89      191.58     12.06 o
  11   5  -6       12.09        5.35      9.46 o
  12   5  -6      127.22      138.19     18.65 o
  13   5  -6       39.88       17.92     13.25 o
  14   5  -6        6.78        7.65     19.48 o
  15   5  -6       23.05       15.78     15.92 o
  16   5  -6       20.57       23.75     16.61 o
  17   5  -6        0.70       26.36     17.71 o
   0   6  -6      210.52      189.92     15.03 o
   1   6  -6      476.81      468.52     15.63 o
   2   6  -6      121.27      117.71     12.15 o
   3   6  -6      149.59      150.98     10.06 o
   4   6  -6       59.29       44.53      6.79 o
   5   6  -6       30.96       33.08      7.47 o
   6   6  -6       56.43       66.12      7.71 o
   7   6  -6       51.16       55.35      7.45 o
   8   6  -6       13.87        3.28      6.35 o
   9   6  -6       66.56       50.62     18.45 o
  10   6  -6       24.57       22.94     11.11 o
  11   6  -6        8.40       23.88     16.00 o
  12   6  -6        9.89       10.21     18.85 o
  13   6  -6       35.70       48.83     18.41 o
  14   6  -6        6.12       17.70     15.38 o
  15   6  -6       43.17       28.05     18.07 o
  16   6  -6       11.60       -5.54     16.28 o
  17   6  -6        2.17       -3.90     20.74 o
   0   7  -6      947.93      942.30     33.10 o
   1   7  -6      260.50      264.46     20.86 o
   2   7  -6      310.17      318.82     13.83 o
   3   7  -6      525.46      507.63     18.83 o
   4   7  -6      136.74      156.45     11.06 o
   5   7  -6      248.09      264.31     13.06 o
   6   7  -6      790.22      775.26     21.27 o
   7   7  -6      150.86      162.80     15.91 o
   8   7  -6      103.56       98.39     18.20 o
   9   7  -6       12.22       10.68     14.22 o
  10   7  -6       80.25       67.03     18.20 o
  11   7  -6       64.07       46.30     27.65 o
  12   7  -6       11.97        5.73     13.89 o
  13   7  -6        5.60        3.41     13.24 o
  14   7  -6       10.20       -4.40     16.00 o
  15   7  -6       11.35       23.25     17.77 o
  16   7  -6        6.70        7.54     16.81 o
   0   8  -6        4.37       20.11     13.82 o
   1   8  -6      202.13      249.54     21.33 o
   2   8  -6      136.96      113.05     16.42 o
   3   8  -6       98.03       77.92     20.11 o
   4   8  -6       17.59       18.85     17.59 o
   5   8  -6       38.88       27.88     14.48 o
   6   8  -6       47.57       44.52     15.53 o
   7   8  -6       26.26       30.99     14.13 o
   8   8  -6       23.72       32.91     23.25 o
   9   8  -6       29.86       37.33     16.42 o
  10   8  -6      136.39      167.12     23.94 o
  11   8  -6       13.77       10.47     15.70 o
  12   8  -6       35.89       52.55     43.98 o
  13   8  -6       14.57       22.89     22.62 o
  14   8  -6        3.51       15.08     17.77 o
  15   8  -6        3.49        0.77     18.85 o
  16   8  -6        0.50      -16.02     17.51 o
   0   9  -6       38.87       45.24     17.59 o
   1   9  -6       11.31        3.06     10.19 o
   2   9  -6       34.88       15.31     11.97 o
   3   9  -6        8.53        1.26     13.82 o
   4   9  -6       15.68       41.47     18.85 o
   5   9  -6       35.38       32.45     14.64 o
   6   9  -6        4.22        3.05     12.35 o
   7   9  -6       13.89       -1.82     11.78 o
   8   9  -6       33.64        2.04     14.13 o
   9   9  -6       26.17       15.92     32.05 o
  10   9  -6        4.54       13.64     15.38 o
  11   9  -6        6.12        8.65     15.03 o
  12   9  -6        0.91       -2.48     14.64 o
  13   9  -6        2.43       -1.46     16.81 o
  14   9  -6        0.18       -5.17     15.70 o
  15   9  -6        2.82       24.71     19.01 o
   0  10  -6       30.47       10.05     17.59 o
   1  10  -6       15.85       27.56     25.13 o
   2  10  -6       10.05        6.74     11.08 o
   3  10  -6       14.57        3.77     17.59 o
   4  10  -6       33.96       51.53     21.36 o
   5  10  -6       17.66        6.28     18.85 o
   6  10  -6       46.49       27.02     15.11 o
   7  10  -6        0.03       -1.34     13.24 o
   8  10  -6        7.78        1.26     12.44 o
   9  10  -6       14.59        1.89     16.00 o
  10  10  -6       19.03       18.10     16.42 o
  11  10  -6        7.97       -8.87     15.03 o
  12  10  -6        2.01        0.17     15.92 o
  13  10  -6        5.15       -0.82     16.42 o
  14  10  -6        1.24       -3.41     22.62 o
   0  11  -6      120.25      104.31     26.39 o
   1  11  -6       19.46        8.17     12.44 o
   2  11  -6       38.02       45.77     14.64 o
   3  11  -6       13.56       12.57     17.59 o
   4  11  -6        7.78        7.54     17.59 o
   5  11  -6       70.62       64.09     23.88 o
   6  11  -6       27.43       38.96     16.28 o
   7  11  -6       34.02       50.90     16.88 o
   8  11  -6        1.57        9.77     19.48 o
   9  11  -6       17.71       32.00     17.31 o
  10  11  -6       11.77      -17.92     15.53 o
  11  11  -6        2.42       31.17     17.51 o
  12  11  -6        0.21       -3.87     17.18 o
   0  12  -6      175.86      172.17     32.67 o
   1  12  -6       10.23       22.38     13.75 o
   2  12  -6       84.87       69.56     50.27 o
   3  12  -6       29.89       36.44     23.88 o
   4  12  -6       58.22       86.71     27.65 o
   5  12  -6       76.24       93.00     27.65 o
   6  12  -6       10.44       35.73     16.28 o
   7  12  -6        7.56        9.43     15.11 o
   8  12  -6       35.42       13.44     15.92 o
   9  12  -6       13.84       15.56     17.18 o
  10  12  -6       23.24       34.70     19.49 o
  11  12  -6        2.90        6.06     17.71 o
   0  13  -6       35.22       42.73     25.13 o
   1  13  -6       28.00       16.64     16.42 o
   2  13  -6       62.57       36.97     24.51 o
   3  13  -6       11.03       11.31     22.62 o
   4  13  -6        3.30       17.59     25.13 o
   5  13  -6       30.39       18.85     22.62 o
   6  13  -6        7.03       21.99     16.88 o
   7  13  -6       19.01        6.47     27.02 o
   8  13  -6       40.42       42.13     18.41 o
   9  13  -6       13.06       10.67     20.74 o
   0  14  -6       53.12       40.21     27.65 o
   1  14  -6        1.24        0.75     15.38 o
   2  14  -6        9.47       25.13     23.88 o
   3  14  -6       19.00        8.80     25.13 o
   4  14  -6        4.84       13.82     25.13 o
   5  14  -6       33.42       42.73     28.90 o
   6  14  -6        1.53       -1.55     17.18 o
   7  14  -6        8.23      -20.49     15.92 o
   0  15  -6       27.39        7.54     26.39 o
   1  15  -6        7.50       18.21     18.20 o
   2  15  -6       24.98        5.03     23.88 o
   2   0  -5     2361.86     2449.29     91.74 o
   4   0  -5      832.94      867.13     50.27 o
   6   0  -5     1594.79     1660.12     76.66 o
  10   0  -5      105.34       98.02     20.11 o
  12   0  -5       11.30        5.03     16.34 o
  14   0  -5        8.37       -5.03     15.08 o
  16   0  -5       25.05       19.69     14.16 o
  18   0  -5       42.15       17.16     16.61 o
  20   0  -5        5.62        1.26     25.13 o
   1   1  -5     1544.80     1481.33     26.96 o
   2   1  -5      578.58      577.51     24.85 o
   3   1  -5       61.38       41.37     12.76 o
   4   1  -5        6.17        6.91      6.99 o
   5   1  -5       92.21       93.66     11.71 o
   6   1  -5      299.51      270.89     16.66 o
   7   1  -5      263.94      273.68     16.92 o
   8   1  -5      303.35      281.43     17.89 o
   9   1  -5       78.93       79.30     11.31 o
  10   1  -5        4.42        3.63      8.82 o
  11   1  -5      208.60      211.99     16.66 o
  12   1  -5        3.89        7.67      8.93 o
  13   1  -5       23.60       16.23     10.31 o
  14   1  -5        9.09       11.53      9.84 o
  15   1  -5       38.38       50.20     12.22 o
  16   1  -5       10.13        2.34     10.44 o
  17   1  -5       20.84        0.83     10.81 o
  18   1  -5       13.48        7.19     12.36 o
  19   1  -5        5.24        5.94     14.59 o
  20   1  -5        6.97        7.39     13.44 o
   1   2  -5      129.37      129.37      6.08 o
   2   2  -5      579.27      611.90     14.47 o
   3   2  -5      111.74       91.86      9.65 o
   4   2  -5       27.79       21.18      7.18 o
   5   2  -5      121.72      126.08     11.56 o
   6   2  -5       21.83       26.30      8.08 o
   7   2  -5       54.28       33.55      8.65 o
   8   2  -5      143.75      148.47     16.84 o
   9   2  -5       13.33        1.05      7.45 o
  10   2  -5        1.33        1.41      8.65 o
  11   2  -5       40.15       41.55     10.68 o
  12   2  -5       70.78       69.44     15.77 o
  13   2  -5       35.95       21.46     10.34 o
  14   2  -5       38.58       46.21     11.40 o
  15   2  -5        3.68       11.65     10.15 o
  16   2  -5        3.16      -10.13      9.34 o
  17   2  -5        6.80       12.71     23.88 o
  18   2  -5        7.09       -2.51     14.48 o
  19   2  -5        3.74       -5.03     23.88 o
  20   2  -5        4.60       23.88     16.73 o
   1   3  -5       76.06       79.47      5.70 o
   2   3  -5      129.28      130.04      6.61 o
   3   3  -5      112.04      103.94      6.71 o
   4   3  -5      342.22      334.28     10.86 o
   5   3  -5        6.01        8.25      4.08 o
   6   3  -5      423.07      389.66     19.84 o
   7   3  -5       79.01       70.59     10.62 o
   8   3  -5       31.52        8.90     13.06 o
   9   3  -5       49.37       36.58      9.55 o
  10   3  -5       19.29       24.29      9.17 o
  11   3  -5       46.37       48.88     18.99 o
  12   3  -5       20.66       11.05      9.85 o
  13   3  -5        5.27        8.48      9.05 o
  14   3  -5       34.64       13.88     14.21 o
  15   3  -5        5.35       10.67     10.44 o
  16   3  -5        9.15       12.05     15.03 o
  17   3  -5        4.68       10.62     15.08 o
  18   3  -5       14.13        5.32     15.71 o
  19   3  -5        2.41      -12.46     15.34 o
   1   4  -5      487.63      484.29     11.42 o
   2   4  -5      202.92      203.81      8.42 o
   3   4  -5      344.32      337.81     11.26 o
   4   4  -5       73.28       65.25      7.28 o
   5   4  -5        8.57       10.09      4.43 o
   6   4  -5       51.14       51.71      5.87 o
   7   4  -5      122.61      134.32      9.36 o
   8   4  -5       96.64      116.42     12.80 o
   9   4  -5      303.10      288.57     19.39 o
  10   4  -5        9.20       11.09      8.49 o
  11   4  -5       53.38       58.31     11.56 o
  12   4  -5       34.09       21.98     12.00 o
  13   4  -5       13.33       12.85      9.79 o
  14   4  -5        8.18        5.03     13.33 o
  15   4  -5       20.57        0.31     13.89 o
  16   4  -5        0.35       -5.03     25.13 o
  17   4  -5        9.06       23.88     22.62 o
  18   4  -5        7.20        4.08     15.99 o
  19   4  -5        0.21       -7.82     15.70 o
   1   5  -5       78.49       78.27      6.08 o
   2   5  -5      737.88      740.46     18.70 o
   3   5  -5       65.90       61.26      6.30 o
   4   5  -5      181.71      204.39     14.28 o
   5   5  -5       16.60       21.49      4.91 o
   6   5  -5      686.67      649.53     16.44 o
   7   5  -5       63.40       68.59      7.84 o
   8   5  -5      891.26      904.97     20.86 o
   9   5  -5       91.65       89.03      8.94 o
  10   5  -5      148.34      148.32      9.77 o
  11   5  -5       41.42       58.46     16.73 o
  12   5  -5      209.84      144.67     30.16 o
  13   5  -5      125.78      106.59     19.49 o
  14   5  -5      111.04      109.33     19.48 o
  15   5  -5        7.25       22.18     14.41 o
  16   5  -5       40.67       18.09     16.61 o
  17   5  -5       19.02        0.90     15.08 o
  18   5  -5        9.69       22.75     25.13 o
  19   5  -5        8.26       -5.66     16.00 o
   1   6  -5      279.71      263.46     11.05 o
   2   6  -5      176.32      195.39      9.76 o
   3   6  -5      252.47      253.17     13.42 o
   4   6  -5       50.29       59.95      7.87 o
   5   6  -5      528.92      499.96     14.11 o
   6   6  -5        1.74       -0.93      6.81 o
   7   6  -5      209.62      205.94     19.88 o
   8   6  -5      166.29      156.95     14.77 o
   9   6  -5       46.55       55.11     14.80 o
  10   6  -5       50.82       66.34     15.92 o
  11   6  -5      197.57      168.78     22.16 o
  12   6  -5       13.58       -9.38     13.24 o
  13   6  -5       46.23       63.80     21.99 o
  14   6  -5       13.51        2.88     13.58 o
  15   6  -5        0.70      -14.24     14.16 o
  16   6  -5        1.78       -0.15     14.64 o
  17   6  -5       11.96       25.64     17.59 o
  18   6  -5        2.39       -1.64     16.91 o
   1   7  -5      179.93      174.22      9.87 o
   2   7  -5      829.32      795.51     20.39 o
   3   7  -5      183.75      169.26     17.87 o
   4   7  -5      430.01      402.15     38.96 o
   5   7  -5       95.35       84.63     15.11 o
   6   7  -5      865.45      882.35     48.38 o
   7   7  -5      347.82      381.33     28.87 o
   8   7  -5       29.99       28.74     13.24 o
   9   7  -5      153.28      154.34     31.42 o
  10   7  -5      255.98      209.94     24.33 o
  11   7  -5      213.23      197.51     23.24 o
  12   7  -5       22.97       27.23     43.36 o
  13   7  -5       21.35       14.12     37.70 o
  14   7  -5       56.50       61.43     18.41 o
  15   7  -5       11.41        3.95     15.08 o
  16   7  -5       25.07       31.39     17.81 o
  17   7  -5       22.69       23.88     21.99 o
  18   7  -5        1.79        8.80     26.39 o
   1   8  -5      197.30      160.79     16.88 o
   2   8  -5      360.61      362.82     24.83 o
   3   8  -5      196.61      188.81     18.66 o
   4   8  -5       87.44      106.82     22.62 o
   5   8  -5      137.30      138.24     26.39 o
   6   8  -5      171.57      175.61     20.38 o
   7   8  -5      136.88      111.86     18.66 o
   8   8  -5       50.17       41.85     14.64 o
   9   8  -5        6.73       10.91     13.75 o
  10   8  -5       67.23       78.61     17.71 o
  11   8  -5        8.12       14.45     19.48 o
  12   8  -5       15.58       30.16     15.70 o
  13   8  -5        4.51        4.95     13.24 o
  14   8  -5       16.75        1.68     15.70 o
  15   8  -5        8.26       14.49     16.81 o
  16   8  -5       26.66       16.63     16.91 o
  17   8  -5        2.74        2.51     23.88 o
   1   9  -5      112.36      126.86     16.42 o
   2   9  -5       10.26       11.31     22.62 o
   3   9  -5       31.33       28.90     12.44 o
   4   9  -5       51.52       54.04     20.11 o
   5   9  -5       35.90       59.07     21.36 o
   6   9  -5       45.98       43.36     15.11 o
   7   9  -5       22.47       42.06     15.03 o
   8   9  -5       31.01        9.22     13.24 o
   9   9  -5       26.60       25.48     23.88 o
  10   9  -5        8.58       -1.09     13.75 o
  11   9  -5        4.56       -2.32     14.13 o
  12   9  -5        1.15      -19.99     13.33 o
  13   9  -5        2.88       -2.74     18.22 o
  14   9  -5        5.94        4.76     15.99 o
  15   9  -5        2.29       -2.83     15.34 o
  16   9  -5        0.39        3.87     17.18 o
   1  10  -5       46.84       52.47     13.89 o
   2  10  -5      234.28      231.19     22.65 o
   3  10  -5       13.17       18.00     12.35 o
   4  10  -5       16.80       22.62     18.85 o
   5  10  -5        4.61        3.77     16.34 o
   6  10  -5       22.69        0.34     18.22 o
   7  10  -5       21.33       18.45     13.58 o
   8  10  -5       45.88       44.26     27.65 o
   9  10  -5        7.64       -3.52     15.08 o
  10  10  -5        4.16       12.27     15.03 o
  11  10  -5        4.51       12.04     16.34 o
  12  10  -5       10.31        5.31     15.53 o
  13  10  -5        6.92      -10.96     14.13 o
  14  10  -5        1.36      -20.22     14.48 o
  15  10  -5        1.25        7.90     18.10 o
   1  11  -5      193.31      169.09     21.76 o
   2  11  -5       58.65       42.50     14.64 o
   3  11  -5        4.13      -12.57     16.34 o
   4  11  -5       27.51       25.13     21.36 o
   5  11  -5       21.35        7.54     18.85 o
   6  11  -5       58.61       28.90     21.36 o
   7  11  -5       15.24       13.48     14.64 o
   8  11  -5       37.91       27.58     15.38 o
   9  11  -5       56.13       75.55     18.97 o
  10  11  -5        3.30      -20.83     13.89 o
  11  11  -5       12.52       13.03     16.81 o
  12  11  -5        7.65        2.12     19.48 o
  13  11  -5        3.46       -2.28     16.61 o
  14  11  -5        8.18        4.06     17.18 o
   1  12  -5       28.67       30.52     15.53 o
   2  12  -5       86.22       52.85     16.28 o
   3  12  -5        5.22      -20.74     13.82 o
   4  12  -5      150.81      120.64     30.16 o
   5  12  -5       26.20       10.05     22.62 o
   6  12  -5       79.73       46.50     22.62 o
   7  12  -5       32.09       31.18     16.28 o
   8  12  -5       76.67       63.89     19.09 o
   9  12  -5      101.68       80.75     20.53 o
  10  12  -5        2.14       -7.50     15.38 o
  11  12  -5       17.24       16.78     17.51 o
  12  12  -5       22.11       12.57     27.65 o
  13  12  -5        6.07       36.44     40.84 o
   1  13  -5       37.36       59.63     17.71 o
   2  13  -5       86.14      104.02     20.38 o
   3  13  -5       36.53       21.36     20.11 o
   4  13  -5       19.26       22.62     22.62 o
   5  13  -5       38.14       55.30     27.65 o
   6  13  -5        6.09       25.13     22.62 o
   7  13  -5        4.31       24.37     15.92 o
   8  13  -5       38.10       33.75     18.07 o
   9  13  -5       12.93        1.89     20.74 o
  10  13  -5       23.56       44.66     19.86 o
  11  13  -5       30.35       22.34     17.81 o
  12  13  -5        7.44       -8.19     16.42 o
   1  14  -5       43.12       70.91     19.98 o
   2  14  -5        0.79       -5.90     14.64 o
   3  14  -5        7.55       13.82     22.62 o
   4  14  -5       28.00       56.55     27.65 o
   5  14  -5        9.48      -32.05     21.36 o
   6  14  -5       17.06       15.08     25.13 o
   7  14  -5        9.34       12.57     20.11 o
   8  14  -5        6.56       22.62     21.36 o
   9  14  -5       13.02       16.34     18.20 o
  10  14  -5        0.14      -13.00     18.20 o
   1  15  -5       13.64       39.63     32.05 o
   2  15  -5        3.01       26.39     25.13 o
   3  15  -5       26.61       37.70     26.39 o
   4  15  -5       47.53        2.51     23.88 o
   5  15  -5        3.97        0.00     22.62 o
   6  15  -5       43.02       59.07     31.42 o
   7  15  -5       35.76       69.01     20.45 o
   1  16  -5       25.09       29.59     40.84 o
   2  16  -5        2.83       -5.03     26.39 o
   3  16  -5       10.18       25.13     26.39 o
   0   0  -4     3724.75     3987.09     96.75 o
   2   0  -4     2038.47     2218.10     87.97 o
   4   0  -4     8906.46     9179.04    307.89 o
   6   0  -4     5843.97     5681.60    203.59 o
   8   0  -4       22.28       16.34     12.57 o
  10   0  -4       50.31       26.39     15.08 o
  12   0  -4      300.33      335.54     33.93 o
  14   0  -4      496.70      477.55     38.96 o
  16   0  -4       31.00       11.31     16.34 o
  18   0  -4      104.61      109.33     33.93 o
  20   0  -4       59.60       57.81     30.16 o
   0   1  -4      498.19      487.50     17.81 o
   1   1  -4      673.59      661.28     12.46 o
   2   1  -4     1113.91     1192.51     29.62 o
   3   1  -4     3518.57     3609.52     75.44 o
   4   1  -4     2427.40     2549.83     58.34 o
   5   1  -4     1409.90     1370.88     35.54 o
   6   1  -4      263.61      236.88     14.47 o
   7   1  -4      157.23      138.90     14.64 o
   8   1  -4       16.67       20.11      9.77 o
   9   1  -4       74.28       97.82     23.88 o
  10   1  -4       89.74       95.99     33.30 o
  11   1  -4       83.16      106.82     14.22 o
  12   1  -4       13.47        8.34      8.08 o
  13   1  -4       45.60       40.13     10.44 o
  14   1  -4       50.06       30.90     15.87 o
  15   1  -4       20.08       26.63     10.58 o
  16   1  -4       36.53       36.76     11.25 o
  17   1  -4        9.60        9.19     13.89 o
  18   1  -4        1.09        6.80     14.41 o
  19   1  -4        1.78        8.80     25.13 o
  20   1  -4        2.89      -10.05     26.39 o
  21   1  -4        2.44      -31.10     20.74 o
   0   2  -4        6.63        4.00      4.83 o
   1   2  -4      324.88      330.17      8.72 o
   2   2  -4      269.89      271.61      7.47 o
   3   2  -4      229.23      217.41      8.94 o
   4   2  -4      547.82      562.43     19.95 o
   5   2  -4      483.71      456.15     18.32 o
   6   2  -4      398.72      352.70     17.33 o
   7   2  -4      124.47      134.36     11.99 o
   8   2  -4      182.62      171.35     13.49 o
   9   2  -4      105.47       98.63     17.32 o
  10   2  -4        4.27       -5.88      7.18 o
  11   2  -4       59.88       60.85     10.52 o
  12   2  -4       12.87       12.53      8.46 o
  13   2  -4       30.99       15.05      9.54 o
  14   2  -4       15.37       -3.85     16.31 o
  15   2  -4        3.66        7.74      7.47 o
  16   2  -4       11.98        5.78     12.55 o
  17   2  -4        3.76        0.48     13.82 o
  18   2  -4        6.42       10.45     15.38 o
  19   2  -4       12.26       21.17     22.62 o
  20   2  -4        1.70      -15.08     26.39 o
  21   2  -4        1.36        1.26     23.88 o
   0   3  -4     1374.11     1292.25     29.98 o
   1   3  -4      249.39      243.44      8.08 o
   2   3  -4      156.76      164.20      7.37 o
   3   3  -4      279.25      278.88      9.43 o
   4   3  -4       22.43       20.75      4.34 o
   5   3  -4      443.91      436.89     13.98 o
   6   3  -4        1.04        4.85      4.88 o
   7   3  -4       14.22       -0.25     10.31 o
   8   3  -4       66.30       69.79      9.64 o
   9   3  -4        7.74       19.52      7.66 o
  10   3  -4      428.53      424.44     22.00 o
  11   3  -4       13.96       27.34      8.68 o
  12   3  -4       24.44       21.51      8.82 o
  13   3  -4        1.81       -4.03      7.94 o
  14   3  -4       44.10       39.10      8.60 o
  15   3  -4        8.88       22.31     13.89 o
  16   3  -4       23.03       23.35     12.75 o
  17   3  -4       21.64       19.77     14.80 o
  18   3  -4        7.75       -7.89     13.48 o
  19   3  -4       11.71       17.59     15.34 o
  20   3  -4       10.10        7.06     15.57 o
   0   4  -4      211.17      216.11     10.38 o
   1   4  -4      491.65      489.01     10.90 o
   2   4  -4      575.49      542.59     12.65 o
   3   4  -4      509.49      496.88     13.84 o
   4   4  -4      128.28      124.13      6.85 o
   5   4  -4      193.21      185.17     12.90 o
   6   4  -4       23.65       21.68      4.13 o
   7   4  -4      328.76      315.15     13.50 o
   8   4  -4       76.31       74.48     10.44 o
   9   4  -4      174.72      168.96     14.18 o
  10   4  -4        1.35       -2.33      7.48 o
  11   4  -4       87.15       72.67     11.43 o
  12   4  -4      132.88      123.80     13.77 o
  13   4  -4       59.32       72.97     10.02 o
  14   4  -4        0.49       -0.88      6.90 o
  15   4  -4       44.54       67.86     16.26 o
  16   4  -4        3.16        5.66     12.98 o
  17   4  -4        7.43        3.93     13.58 o
  18   4  -4        9.39       17.80     15.34 o
  19   4  -4        1.11       -0.90     15.71 o
  20   4  -4        8.03      -14.17     14.16 o
   0   5  -4     4277.45     4147.59     83.86 o
   1   5  -4       63.70       69.22      6.66 o
   2   5  -4      135.95      134.28      7.77 o
   3   5  -4      265.36      257.83      8.82 o
   4   5  -4      111.91      107.17      7.44 o
   5   5  -4       87.62       80.97      8.37 o
   6   5  -4       80.15       75.15      7.52 o
   7   5  -4       42.85       39.02      7.34 o
   8   5  -4       44.99       39.50      8.86 o
   9   5  -4       90.55       66.76     10.44 o
  10   5  -4      745.84      817.00     37.20 o
  11   5  -4       44.37       45.25      6.59 o
  12   5  -4      544.30      545.69     22.28 o
  13   5  -4       83.52       93.82     10.56 o
  14   5  -4       58.06       61.38     16.26 o
  15   5  -4       16.10       28.16     28.90 o
  16   5  -4       35.48       42.66     16.26 o
  17   5  -4       17.03       20.60     15.79 o
  18   5  -4       32.74       25.58     36.44 o
  19   5  -4       28.57       12.90     16.26 o
  20   5  -4       26.54       28.19     18.10 o
   0   6  -4      519.68      527.04     20.53 o
   1   6  -4      887.15      912.96     20.63 o
   2   6  -4      357.75      350.24     12.33 o
   3   6  -4     2064.96     2091.97     35.80 o
   4   6  -4      188.23      180.61     12.38 o
   5   6  -4       53.82       81.75     13.24 o
   6   6  -4       65.76       73.26     14.45 o
   7   6  -4       12.68       35.19     12.44 o
   8   6  -4       53.68       38.77     20.74 o
   9   6  -4      419.25      389.95     28.27 o
  10   6  -4       17.19       15.49     13.58 o
  11   6  -4       18.78       17.55     16.97 o
  12   6  -4      206.82      173.08     22.00 o
  13   6  -4       64.27       58.86     15.92 o
  14   6  -4       43.97       24.88     14.80 o
  15   6  -4      120.99      135.84     51.53 o
  16   6  -4        2.41       -4.22     13.82 o
  17   6  -4        5.26      -10.72     13.24 o
  18   6  -4       20.92       -1.22     19.48 o
  19   6  -4       12.24      -11.97     18.22 o
   0   7  -4      799.60      819.38     45.24 o
   1   7  -4      380.34      395.96     20.87 o
   2   7  -4       85.44       90.86     15.08 o
   3   7  -4        8.09       12.57     11.31 o
   4   7  -4      218.74      196.05     27.65 o
   5   7  -4      190.02      175.94     27.65 o
   6   7  -4      539.32      563.89     29.32 o
   7   7  -4      430.99      390.88     27.98 o
   8   7  -4       68.69       46.50     13.33 o
   9   7  -4      184.88      155.28     19.98 o
  10   7  -4     1403.85     1442.35     53.62 o
  11   7  -4      389.61      396.42     30.17 o
  12   7  -4       52.93       37.95     17.59 o
  13   7  -4       26.42       34.87     15.92 o
  14   7  -4       98.26       65.69     20.11 o
  15   7  -4       45.99       76.73     18.36 o
  16   7  -4       38.47       43.57     16.51 o
  17   7  -4       20.83        6.22     15.79 o
  18   7  -4        2.88        5.91     17.18 o
  19   7  -4        0.81        8.40     20.11 o
   0   8  -4      456.61      433.57     33.93 o
   1   8  -4      297.35      308.53     22.22 o
   2   8  -4      830.22      787.40     33.31 o
   3   8  -4      432.48      430.26     40.21 o
   4   8  -4       16.07       18.85     15.08 o
   5   8  -4        2.35       -2.51     13.82 o
   6   8  -4      220.02      226.37     28.90 o
   7   8  -4      260.30      239.08     22.65 o
   8   8  -4      156.78      167.13     20.21 o
   9   8  -4       50.42       40.56     14.48 o
  10   8  -4       10.96       15.79     13.89 o
  11   8  -4       27.10       15.33     13.24 o
  12   8  -4       83.82       64.49     27.65 o
  13   8  -4       67.80       49.61     16.26 o
  14   8  -4       35.93       47.20     15.92 o
  15   8  -4       29.99       27.92     15.99 o
  16   8  -4        3.52       11.71     15.79 o
  17   8  -4        9.46       -2.37     14.41 o
  18   8  -4        2.63       12.38     17.18 o
   0   9  -4       69.19       40.21     17.59 o
   1   9  -4        5.35        2.40      9.65 o
   2   9  -4       22.91       31.42     15.71 o
   3   9  -4       37.30       34.72     12.57 o
   4   9  -4       83.85       96.77     22.62 o
   5   9  -4      232.84      226.21     31.42 o
   6   9  -4       12.65       27.65     17.59 o
   7   9  -4        5.14       -3.93     10.55 o
   8   9  -4       11.57       -0.75     11.08 o
   9   9  -4       43.55       56.11     16.42 o
  10   9  -4        3.70      -10.05     11.55 o
  11   9  -4        1.72       -8.53     12.35 o
  12   9  -4       29.69        6.44     14.16 o
  13   9  -4        2.59       12.73     13.58 o
  14   9  -4        9.13       23.30     16.34 o
  15   9  -4        7.70      -19.02     12.68 o
  16   9  -4        3.92       -7.68     14.84 o
  17   9  -4        2.51       -5.90     18.22 o
  18   9  -4        7.17        5.21     16.48 o
   0  10  -4       36.24       50.27     18.85 o
   1  10  -4        3.98       -0.79     16.97 o
   2  10  -4      165.12      162.13     19.55 o
   3  10  -4        1.03      -11.75     10.19 o
   4  10  -4      149.66      189.76     28.90 o
   5  10  -4      122.50      162.12     31.42 o
   6  10  -4      228.50      214.90     33.93 o
   7  10  -4        5.94        8.93     12.86 o
   8  10  -4       49.09       27.76     14.48 o
   9  10  -4        6.66        4.55     22.62 o
  10  10  -4        0.59       -3.86     12.86 o
  11  10  -4        4.85      -17.96     11.97 o
  12  10  -4        4.12       23.34     15.08 o
  13  10  -4        7.58      -11.81     13.24 o
  14  10  -4        8.93      -10.66     14.16 o
  15  10  -4       12.09       26.51     17.81 o
  16  10  -4        1.85      -19.47     12.98 o
  17  10  -4        4.12        1.90     19.48 o
   0  11  -4        2.69        2.51     16.34 o
   1  11  -4        8.36       -1.26     11.55 o
   2  11  -4       42.41       43.69     15.03 o
   3  11  -4      156.42       90.00     17.71 o
   4  11  -4      135.95      153.32     31.42 o
   5  11  -4      245.35      241.29     36.44 o
   6  11  -4       21.69       30.16     21.36 o
   7  11  -4       47.39       49.01     28.28 o
   8  11  -4       16.41       39.10     15.70 o
   9  11  -4       14.99       26.39     28.28 o
  10  11  -4       58.50       39.98     21.99 o
  11  11  -4        2.80       -1.81     13.89 o
  12  11  -4        5.43       12.14     16.61 o
  13  11  -4       31.97       24.90     21.99 o
  14  11  -4        9.50        7.28     16.61 o
  15  11  -4        1.26       -7.95     15.57 o
  16  11  -4        5.94        0.13     16.81 o
   0  12  -4      242.75      185.99     32.67 o
   1  12  -4      120.28      119.48     19.98 o
   2  12  -4      280.41      261.74     26.61 o
   3  12  -4       34.71       49.01     23.88 o
   4  12  -4      194.14      182.22     35.19 o
   5  12  -4      395.63      387.07     46.50 o
   6  12  -4        3.77       -6.28     20.11 o
   7  12  -4        6.91       24.22     14.48 o
   8  12  -4      109.18      109.40     36.44 o
   9  12  -4       39.65       44.96     41.47 o
  10  12  -4        6.90        8.12     15.99 o
  11  12  -4        9.31        1.90     15.38 o
  12  12  -4       79.88       94.10     20.76 o
  13  12  -4        6.67       -7.57     16.91 o
  14  12  -4       22.49       18.85     24.51 o
  15  12  -4       12.55        3.27     18.22 o
   0  13  -4       19.48       17.59     21.36 o
   1  13  -4       93.80       78.18     18.97 o
   2  13  -4      171.34      170.54     23.44 o
   3  13  -4      153.67      101.79     30.16 o
   4  13  -4       88.39       96.77     27.65 o
   5  13  -4       88.58       81.69     27.65 o
   6  13  -4       93.90      105.56     31.42 o
   7  13  -4       84.84       63.50     32.67 o
   8  13  -4       64.07       74.66     32.67 o
   9  13  -4       49.66       36.57     17.51 o
  10  13  -4        9.70       15.71     18.22 o
  11  13  -4        9.66      -16.11     14.48 o
  12  13  -4       13.53       -5.89     21.36 o
  13  13  -4        9.41        9.18     15.99 o
   0  14  -4       85.35       40.21     23.88 o
   1  14  -4       14.37       27.38     16.42 o
   2  14  -4       15.27       -5.43     13.58 o
   3  14  -4       10.25      -16.34     18.85 o
   4  14  -4       19.89       32.67     26.39 o
   5  14  -4       51.56       35.19     26.39 o
   6  14  -4       12.42       -3.77     22.62 o
   7  14  -4       13.71       14.11     15.53 o
   8  14  -4        1.05       -1.36     15.38 o
   9  14  -4        0.69      -19.26     13.75 o
  10  14  -4       11.58       -7.34     16.42 o
  11  14  -4        5.96       25.23     21.36 o
  12  14  -4       13.59       20.26     18.07 o
   0  15  -4      108.74       85.46     28.90 o
   1  15  -4       33.00        4.96     15.92 o
   2  15  -4       50.29       60.89     19.49 o
   3  15  -4       65.35       76.66     31.42 o
   4  15  -4       22.57       -7.54     25.13 o
   5  15  -4        0.41       -5.03     23.88 o
   6  15  -4        0.51       -8.80     22.62 o
   7  15  -4       17.86        8.73     15.03 o
   8  15  -4       26.95       10.05     16.61 o
   9  15  -4        2.53       13.82     16.81 o
  10  15  -4       18.78        2.80     17.31 o
   0  16  -4       18.06        8.80     25.13 o
   1  16  -4       18.60       27.03     19.09 o
   2  16  -4        6.89        0.00     26.39 o
   3  16  -4       34.59       31.42     28.90 o
   4  16  -4        4.32       27.65     28.90 o
   5  16  -4       10.43        3.77     26.39 o
   6  16  -4        0.93       -7.54     25.13 o
   7  16  -4       17.36       10.41     16.91 o
   0  17  -4      106.05      116.87     36.44 o
   1  17  -4        4.62       39.64     21.27 o
   2  17  -4        3.00      -35.19     23.88 o
   2   0  -3    15287.00    15205.49    313.56 o
   4   0  -3     1454.50     1489.27     70.38 o
   6   0  -3       45.78       28.90     11.31 o
   8   0  -3    10578.03    11687.44    385.81 o
  10   0  -3      702.04      723.87     40.21 o
  12   0  -3      356.84      345.60     31.42 o
  14   0  -3     1079.56     1063.18     56.55 o
  20   0  -3       16.58       -7.54     23.88 o
  22   0  -3       33.25       36.44     31.42 o
   1   1  -3     6465.48     6325.17     83.64 o
   2   1  -3      592.61      601.08     12.24 o
   3   1  -3      892.41      878.95     19.26 o
   4   1  -3      956.89      974.42     28.12 o
   5   1  -3      115.83      120.28      9.55 o
   6   1  -3       26.79       30.88      6.99 o
   7   1  -3     2663.99     2700.42     61.65 o
   8   1  -3      725.52      792.85     29.76 o
   9   1  -3      175.45      111.51     12.86 o
  10   1  -3       70.85       70.58     11.08 o
  11   1  -3      139.46      155.53     14.64 o
  12   1  -3      112.88      128.84     14.22 o
  13   1  -3      153.51      153.99     16.42 o
  14   1  -3       36.71       36.85      7.83 o
  15   1  -3        5.15       -4.29      7.08 o
  16   1  -3        0.08       -8.44     12.06 o
  17   1  -3       22.43       55.30     25.13 o
  18   1  -3        5.63      -11.31     18.85 o
  19   1  -3       27.65      -28.28     18.85 o
  20   1  -3       22.87        2.51     26.39 o
  21   1  -3        0.39      -15.08     16.97 o
  22   1  -3        0.57      -25.22     16.81 o
   1   2  -3      496.66      494.21     10.69 o
   2   2  -3     1025.86      999.91     16.62 o
   3   2  -3     1003.09     1011.98     20.45 o
   4   2  -3      258.46      262.93      8.98 o
   5   2  -3      142.76      144.88      7.45 o
   6   2  -3      149.02      152.27      9.98 o
   7   2  -3        9.69        5.39      4.97 o
   8   2  -3      481.82      459.65     16.87 o
   9   2  -3      217.67      197.38     13.85 o
  10   2  -3       26.68       26.51      7.48 o
  11   2  -3       26.68       17.16      7.40 o
  12   2  -3       82.42       77.90     10.70 o
  13   2  -3      103.25       90.55      8.75 o
  14   2  -3       14.45        8.32      7.45 o
  15   2  -3       16.68        2.40      7.48 o
  16   2  -3        6.95       13.53     12.67 o
  17   2  -3        6.09      -27.39     25.76 o
  18   2  -3        9.02       -1.26     22.62 o
  19   2  -3        9.58       -7.54     25.13 o
  20   2  -3        0.42      -30.16     20.11 o
  21   2  -3        0.81       47.76     33.93 o
   1   3  -3      225.82      212.76      6.90 o
   2   3  -3      187.90      187.15     11.17 o
   3   3  -3      355.17      368.80     10.65 o
   4   3  -3     1176.53     1136.81     22.23 o
   5   3  -3      252.15      256.26     12.70 o
   6   3  -3      987.70      960.09     20.86 o
   7   3  -3      263.03      261.27     14.73 o
   8   3  -3      107.58      106.04      8.88 o
   9   3  -3       69.79       69.81      7.99 o
  10   3  -3       23.44       29.51      8.22 o
  11   3  -3       14.88       21.61      5.58 o
  12   3  -3       55.18       37.06      7.09 o
  13   3  -3        2.50       -3.18      6.31 o
  14   3  -3       46.72       51.43      9.47 o
  15   3  -3       30.81       39.49      9.03 o
  16   3  -3       12.67        9.66      9.03 o
  17   3  -3        3.80        8.08     11.96 o
  18   3  -3       25.05       -8.13     12.98 o
  19   3  -3        3.11       17.59     27.65 o
  20   3  -3        6.02        7.54     21.36 o
  21   3  -3        9.12       60.32     35.19 o
   1   4  -3      371.52      362.92      8.87 o
   2   4  -3      184.37      189.79      6.91 o
   3   4  -3     1688.29     1605.38     37.37 o
   4   4  -3      471.80      456.56     11.38 o
   5   4  -3       17.42       12.43      3.50 o
   6   4  -3      212.08      200.77     11.53 o
   7   4  -3      435.60      449.74     13.74 o
   8   4  -3      528.37      539.99     15.58 o
   9   4  -3      109.95      115.32     13.87 o
  10   4  -3       78.65       82.21      6.55 o
  11   4  -3      118.48      129.06     11.46 o
  12   4  -3       48.90       52.06      8.89 o
  13   4  -3      125.58      143.18      9.93 o
  14   4  -3       12.59        7.92      7.54 o
  15   4  -3       22.29       12.10      8.33 o
  16   4  -3        9.28       12.85     18.22 o
  17   4  -3        2.51      -14.18     12.06 o
  18   4  -3       19.38       24.13     14.64 o
  19   4  -3       12.63       17.73     15.79 o
  20   4  -3        4.92        2.51     22.62 o
  21   4  -3        5.87       16.34     27.65 o
   1   5  -3      240.33      238.31      7.65 o
   2   5  -3      675.45      696.85     17.70 o
   3   5  -3       41.75       40.03      7.38 o
   4   5  -3     3643.86     3613.22     74.62 o
   5   5  -3      145.35      148.79     16.11 o
   6   5  -3      849.66      850.88     25.97 o
   7   5  -3      179.75      195.59     17.71 o
   8   5  -3       52.74       52.77     11.55 o
   9   5  -3       70.30       67.81      9.95 o
  10   5  -3       53.81       58.75     12.24 o
  11   5  -3       23.68       25.25      5.04 o
  12   5  -3      256.22      233.38     17.68 o
  13   5  -3       18.75       12.56      7.16 o
  14   5  -3      215.01      208.80     16.84 o
  15   5  -3        7.72       -0.78     11.80 o
  16   5  -3      114.92       99.89     18.10 o
  17   5  -3       53.64       40.38     15.79 o
  18   5  -3       40.95       29.71     23.88 o
  19   5  -3        7.89       -6.14     14.07 o
  20   5  -3        6.06      -13.00     14.13 o
  21   5  -3        3.57      -25.13     25.13 o
   1   6  -3     1784.65     1997.53     46.67 o
   2   6  -3      212.42      227.80     13.49 o
   3   6  -3      846.56      886.63     33.62 o
   4   6  -3      765.11      844.51     45.24 o
   5   6  -3      152.94      159.60     23.88 o
   6   6  -3      117.82      167.97     16.81 o
   7   6  -3     1454.34     1446.62     50.15 o
   8   6  -3      520.46      464.73     35.82 o
   9   6  -3      264.86      247.51     23.98 o
  10   6  -3       86.47       85.95     11.20 o
  11   6  -3       52.28       48.69     12.22 o
  12   6  -3        5.17        4.02      8.53 o
  13   6  -3      177.18      194.47     21.43 o
  14   6  -3       26.04       41.89      7.90 o
  15   6  -3        2.80        3.07     11.78 o
  16   6  -3        9.10       -2.40     15.71 o
  17   6  -3       17.84       13.30     15.34 o
  18   6  -3        2.25      -15.16     12.98 o
  19   6  -3       33.63       29.43     16.61 o
  20   6  -3        0.77       -8.55     30.79 o
   1   7  -3       68.50       71.92     12.57 o
   2   7  -3     1913.75     1989.37     72.26 o
   3   7  -3      181.34      200.20     17.31 o
   4   7  -3      215.47      219.92     26.39 o
   5   7  -3       14.91       27.65     15.08 o
   6   7  -3     1624.57     1706.20     55.01 o
   7   7  -3       73.37       70.38     13.82 o
   8   7  -3      200.44      186.93     18.97 o
   9   7  -3      127.99      129.22     19.48 o
  10   7  -3      271.08      301.51     18.18 o
  11   7  -3      222.83      226.54     17.26 o
  12   7  -3        7.04       15.50     15.71 o
  13   7  -3      100.88      110.20     17.67 o
  14   7  -3      191.97      161.30     39.59 o
  15   7  -3      101.48      136.32     27.65 o
  16   7  -3       87.68      119.64     24.51 o
  17   7  -3       24.56       26.21     15.38 o
  18   7  -3       41.73       39.46     16.73 o
  19   7  -3       14.66       12.57     16.26 o
  20   7  -3        9.25       13.53     17.18 o
   1   8  -3        7.20       -3.04      8.41 o
   2   8  -3      484.99      467.99     24.43 o
   3   8  -3      728.00      710.11     30.17 o
   4   8  -3      674.81      771.62     46.50 o
   5   8  -3       37.74       31.42     17.59 o
   6   8  -3      650.58      536.62     41.47 o
   7   8  -3      320.51      346.12     25.03 o
   8   8  -3      146.95      154.83     18.97 o
   9   8  -3       45.52       55.44     23.25 o
  10   8  -3       27.23       55.50     15.08 o
  11   8  -3      130.51      144.51     28.28 o
  12   8  -3      171.30      176.37     21.38 o
  13   8  -3        3.41        3.77     12.57 o
  14   8  -3       17.31       23.43     18.85 o
  15   8  -3        0.47       13.66     13.24 o
  16   8  -3        4.66       -6.51     13.70 o
  17   8  -3       58.99       38.46     16.73 o
  18   8  -3        8.99        2.97     14.48 o
  19   8  -3       19.54       34.64     43.36 o
   1   9  -3      342.04      343.90     24.83 o
   2   9  -3       95.37      106.51     15.03 o
   3   9  -3       57.98       49.62     12.86 o
   4   9  -3       90.43       99.28     21.36 o
   5   9  -3       41.00       22.62     17.59 o
   6   9  -3       70.59       41.47     20.11 o
   7   9  -3        4.90      -10.37     21.99 o
   8   9  -3       29.77       37.20     12.98 o
   9   9  -3       75.21       72.65     14.80 o
  10   9  -3       26.09       20.35     13.24 o
  11   9  -3       30.58       24.17     12.98 o
  12   9  -3        4.31       13.51     15.08 o
  13   9  -3       20.94        2.75     13.89 o
  14   9  -3        3.81       10.65     18.85 o
  15   9  -3       31.87       24.99     15.70 o
  16   9  -3        2.71        9.48     16.97 o
  17   9  -3        1.92       -9.66     14.07 o
  18   9  -3        0.12       -7.03     15.57 o
  19   9  -3        3.29       -5.62     15.20 o
   1  10  -3       98.75       97.94     15.53 o
   2  10  -3      661.43      661.99     32.84 o
   3  10  -3        1.95       -9.40      9.30 o
   4  10  -3       84.38      135.73     25.13 o
   5  10  -3       13.20      -18.85     12.57 o
   6  10  -3       89.27       16.34     20.11 o
   7  10  -3        3.72       20.78     11.45 o
   8  10  -3      117.90      124.33     18.60 o
   9  10  -3       66.03       44.18     14.13 o
  10  10  -3        0.25       -3.19     11.15 o
  11  10  -3       61.14       64.37     50.27 o
  12  10  -3       36.33       28.49     15.34 o
  13  10  -3        9.15        3.05     12.35 o
  14  10  -3       10.55        3.01     14.16 o
  15  10  -3        1.21       -5.57     15.08 o
  16  10  -3        0.83       -4.68     14.48 o
  17  10  -3        2.45      -14.08     14.64 o
  18  10  -3        1.83       -4.51     16.51 o
   1  11  -3      261.40      254.42     52.78 o
   2  11  -3      137.23      164.78     19.55 o
   3  11  -3      126.35      119.51     43.36 o
   4  11  -3       55.60       31.42     20.11 o
   5  11  -3       13.50        5.03     16.34 o
   6  11  -3       30.43       21.36     22.62 o
   7  11  -3      106.20       98.54     17.71 o
   8  11  -3       24.98       15.65     13.24 o
   9  11  -3      181.81      220.59     24.13 o
  10  11  -3        7.18       -3.68     12.68 o
  11  11  -3       14.27      -12.77     13.24 o
  12  11  -3       36.00       53.94     16.51 o
  13  11  -3        2.05      -11.20     13.70 o
  14  11  -3        5.26        9.36     18.22 o
  15  11  -3        3.71      -13.90     14.45 o
  16  11  -3        5.26       16.98     16.28 o
  17  11  -3        3.67      -10.97     14.16 o
   1  12  -3      416.27      413.13     52.78 o
   2  12  -3      302.08      303.73     27.98 o
   3  12  -3       98.10       74.15     27.65 o
   4  12  -3       62.56       55.30     25.13 o
   5  12  -3      382.55      384.55     46.50 o
   6  12  -3       48.35        2.51     20.11 o
   7  12  -3       10.46        5.03     18.85 o
   8  12  -3      484.24      454.85     47.76 o
   9  12  -3       73.70      117.29     31.42 o
  10  12  -3       69.85       54.91     17.18 o
  11  12  -3       31.44       40.55     22.62 o
  12  12  -3       57.43       51.28     18.07 o
  13  12  -3        6.76        2.14     15.99 o
  14  12  -3       43.13       49.92     17.88 o
  15  12  -3       21.48       23.93     19.01 o
  16  12  -3       39.81       25.13     31.42 o
   1  13  -3      511.76      510.86     37.32 o
   2  13  -3       36.96       14.10     21.99 o
   3  13  -3       58.66       65.35     25.13 o
   4  13  -3       56.45       49.01     26.39 o
   5  13  -3       45.69       62.84     26.39 o
   6  13  -3      179.19      222.44     38.96 o
   7  13  -3       91.87       80.43     30.16 o
   8  13  -3       16.42        7.19     13.48 o
   9  13  -3       11.53       10.40     14.48 o
  10  13  -3       44.47       23.68     16.51 o
  11  13  -3       10.16       25.49     29.53 o
  12  13  -3        7.81       20.88     20.74 o
  13  13  -3       36.79       31.42     17.43 o
  14  13  -3       11.49       41.75     19.63 o
  15  13  -3       15.99       21.36     28.90 o
   1  14  -3       35.36       27.02     16.00 o
   2  14  -3        7.98       22.41     15.53 o
   3  14  -3       29.69        8.80     22.62 o
   4  14  -3       25.17       55.30     25.13 o
   5  14  -3       29.58       -7.54     21.36 o
   6  14  -3        6.85        0.00     21.36 o
   7  14  -3        5.22       -7.54     21.36 o
   8  14  -3       32.96       25.43     19.48 o
   9  14  -3       17.91        8.04     19.48 o
  10  14  -3        0.23       14.24     15.34 o
  11  14  -3        3.22        6.39     14.80 o
  12  14  -3        0.25       -2.31     16.81 o
  13  14  -3        3.08      -32.05     21.36 o
   1  15  -3       10.37       -1.80     15.38 o
   2  15  -3       15.07       22.04     17.31 o
   3  15  -3       83.10      111.85     32.67 o
   4  15  -3       88.07      125.67     32.67 o
   5  15  -3        0.86        3.77     22.62 o
   6  15  -3       61.35       45.24     28.90 o
   7  15  -3       41.86       26.39     27.65 o
   8  15  -3       25.44       51.36     35.19 o
   9  15  -3       17.65       14.37     20.11 o
  10  15  -3        0.16      -11.82     22.62 o
  11  15  -3       16.45        2.51     25.13 o
   1  16  -3        3.58       -7.54     16.34 o
   2  16  -3        4.46       35.19     26.39 o
   3  16  -3       53.70       82.94     31.42 o
   4  16  -3       23.81       15.08     26.39 o
   5  16  -3        7.84      -22.62     25.13 o
   6  16  -3       21.73       25.13     27.65 o
   7  16  -3       21.06       60.32     32.67 o
   8  16  -3        0.22       14.29     16.26 o
   9  16  -3        5.65        3.70     16.28 o
   1  17  -3       27.52       -0.82     17.51 o
   2  17  -3        6.87       22.62     27.65 o
   3  17  -3       25.54       12.57     25.13 o
   4  17  -3       79.30       69.12     36.44 o
   5  17  -3       13.21        6.28     26.39 o
   6  17  -3       33.00       15.08     30.16 o
   0   0  -2    99477.19    99530.50   3668.35 o
   2   0  -2     8589.00     8753.06    214.51 o
   4   0  -2    65668.91    70110.67   1395.30 o
   6   0  -2     1438.80     1464.87     43.66 o
   8   0  -2      803.90      779.73     28.79 o
  10   0  -2     7916.33     7953.98    201.65 o
  12   0  -2     1855.83     1853.65     77.92 o
  14   0  -2      978.24      976.47     46.50 o
  20   0  -2       38.20       45.24     27.65 o
  22   0  -2        7.01       -5.03     27.65 o
   0   1  -2    20534.75    21177.98    361.43 o
   1   1  -2      406.25      408.10      7.28 o
   2   1  -2      823.26      858.08     15.19 o
   3   1  -2    10006.13     9931.58    122.33 o
   4   1  -2      383.24      396.83     15.29 o
   5   1  -2     1151.79     1100.18     23.18 o
   6   1  -2      841.20      783.70     19.44 o
   7   1  -2     1527.87     1551.59     37.36 o
   8   1  -2      298.12      335.14     27.75 o
   9   1  -2      978.33      969.74     26.97 o
  10   1  -2       24.90       31.92      7.26 o
  11   1  -2      195.54      203.22     17.56 o
  12   1  -2        4.83        9.54      9.36 o
  13   1  -2       16.38       25.55      7.80 o
  14   1  -2       17.35        8.45      9.10 o
  15   1  -2      118.84      126.21     15.99 o
  16   1  -2       64.61       13.82     20.11 o
  17   1  -2        4.65       -2.51     20.11 o
  18   1  -2        1.22      -28.28     18.85 o
  19   1  -2        7.20       28.90     25.13 o
  20   1  -2        2.34      -13.82     21.36 o
  21   1  -2        6.03        5.03     27.65 o
  22   1  -2        1.24      -14.70     19.09 o
   0   2  -2     2237.49     2250.98     37.07 o
   1   2  -2     3091.72     3123.16     37.58 o
   2   2  -2      448.34      419.42      8.84 o
   3   2  -2      884.48      914.61     19.01 o
   4   2  -2      756.01      754.14     14.51 o
   5   2  -2       14.64       22.19      3.82 o
   6   2  -2      402.58      391.61     14.65 o
   7   2  -2      421.33      441.77     12.46 o
   8   2  -2      209.66      196.10     10.07 o
   9   2  -2      486.08      498.18     17.05 o
  10   2  -2      113.36      108.92     10.34 o
  11   2  -2       80.21       80.80      9.80 o
  12   2  -2       23.92       28.25      5.65 o
  13   2  -2      145.11      139.97     11.97 o
  14   2  -2       11.74        9.83      8.71 o
  15   2  -2       21.01       16.09      7.68 o
  16   2  -2       26.25       29.55     11.12 o
  17   2  -2        2.82        5.03     22.62 o
  18   2  -2        6.16       -8.80     22.62 o
  19   2  -2        4.88       -7.54     20.11 o
  20   2  -2        3.82       55.30     28.90 o
  21   2  -2        1.00       10.05     27.65 o
  22   2  -2        1.51      -10.05     25.13 o
   0   3  -2     5321.04     4956.65     95.97 o
   1   3  -2     1749.70     1709.58     26.00 o
   2   3  -2      457.74      435.96      8.56 o
   3   3  -2       52.14       49.86      3.41 o
   4   3  -2     1066.85     1087.26     25.70 o
   5   3  -2      393.32      382.16      9.85 o
   6   3  -2      496.71      485.65     11.73 o
   7   3  -2       30.85       31.27      3.91 o
   8   3  -2      171.25      170.25      7.07 o
   9   3  -2       10.00        8.47      4.33 o
  10   3  -2      266.01      278.47     11.31 o
  11   3  -2       93.98       88.98      7.37 o
  12   3  -2       48.25       50.18      6.50 o
  13   3  -2        6.73       -0.63      5.26 o
  14   3  -2       86.44       89.78      8.33 o
  15   3  -2       22.21       27.65      8.95 o
  16   3  -2       32.16       50.88     10.05 o
  17   3  -2        7.22        3.09     10.66 o
  18   3  -2        6.16       32.67     25.13 o
  19   3  -2        8.10       -6.28     25.13 o
  20   3  -2        4.15      -21.36     21.36 o
  21   3  -2        3.31        8.80     26.39 o
  22   3  -2        5.71        0.00     25.13 o
   0   4  -2     3003.62     3052.57     77.31 o
   1   4  -2      959.12      970.07     55.51 o
   2   4  -2      818.26      835.18     22.22 o
   3   4  -2     1346.94     1303.07     32.79 o
   4   4  -2      280.74      269.85     12.72 o
   5   4  -2     1267.14     1243.06     31.38 o
   6   4  -2      486.82      510.13     15.31 o
   7   4  -2      595.57      594.77     18.13 o
   8   4  -2      133.78      133.18      7.07 o
   9   4  -2      204.05      194.24     12.87 o
  10   4  -2      226.05      224.09      9.57 o
  11   4  -2       71.85       73.01      8.01 o
  12   4  -2       59.44       45.35     10.10 o
  13   4  -2       12.31       16.40      7.38 o
  14   4  -2       29.91       26.13      8.03 o
  15   4  -2      108.62      100.11     26.26 o
  16   4  -2       68.46       66.16     11.20 o
  17   4  -2        8.69      -11.03     15.08 o
  18   4  -2       35.71       23.88     25.13 o
  19   4  -2       12.83        5.03     23.88 o
  20   4  -2        8.24       28.90     27.65 o
  21   4  -2        4.69      -27.65     23.88 o
  22   4  -2        2.77       -6.28     28.90 o
   0   5  -2     7924.92     8045.55    189.28 o
   1   5  -2       21.95       14.77      5.03 o
   2   5  -2      894.59      900.28     21.04 o
   3   5  -2       59.26       68.79     25.13 o
   4   5  -2     1806.55     1810.49     76.66 o
   5   5  -2      466.72      456.06     14.72 o
   6   5  -2      461.05      455.62     14.98 o
   7   5  -2       17.88       21.58      6.73 o
   8   5  -2      521.95      538.61     19.11 o
   9   5  -2      197.90      182.74      8.58 o
  10   5  -2      729.06      737.15     18.09 o
  11   5  -2      119.90      100.99     13.22 o
  12   5  -2       22.19       23.00      7.49 o
  13   5  -2       24.04       21.04      8.22 o
  14   5  -2      163.53      188.35     13.69 o
  15   5  -2       90.32      111.04     12.13 o
  16   5  -2       50.62       84.58     16.73 o
  17   5  -2       20.97       38.55     15.03 o
  18   5  -2        0.34       20.49     14.16 o
  19   5  -2        4.64       11.31     23.88 o
  20   5  -2       21.15      -12.57     25.13 o
  21   5  -2        2.10       37.70     32.67 o
   0   6  -2     3271.24     3471.05     88.86 o
   1   6  -2      335.78      315.74     16.22 o
   2   6  -2      464.47      459.06     22.89 o
   3   6  -2     4197.33     4417.67     92.87 o
   4   6  -2      186.95      169.66     22.62 o
   5   6  -2      191.17      243.80     26.39 o
   6   6  -2       90.64      116.54     14.30 o
   7   6  -2      899.38      948.77     33.78 o
   8   6  -2      445.97      444.01     18.20 o
   9   6  -2        7.38       26.72      6.96 o
  10   6  -2      100.44       88.07      9.26 o
  11   6  -2      352.65      347.29     15.45 o
  12   6  -2      278.79      270.37     14.18 o
  13   6  -2      268.43      249.37     23.57 o
  14   6  -2       56.22       54.27     12.39 o
  15   6  -2       61.69       73.40      9.88 o
  16   6  -2       38.59       25.52     13.70 o
  17   6  -2      148.42      159.96     20.69 o
  18   6  -2       49.11       33.55     26.39 o
  19   6  -2       19.18       12.57     23.88 o
  20   6  -2        1.11      -20.11     23.88 o
  21   6  -2       21.58       -3.77     25.13 o
   0   7  -2     4460.32     4520.40    163.37 o
   1   7  -2      326.89      350.99     20.44 o
   2   7  -2     1816.90     1855.77    138.24 o
   3   7  -2      381.06      433.61     35.19 o
   4   7  -2      130.26      143.27     22.62 o
   5   7  -2      379.54      379.53     31.42 o
   6   7  -2     1439.88     1516.49     49.55 o
   7   7  -2       38.26       55.43     12.77 o
   8   7  -2      167.51      159.81     12.52 o
   9   7  -2      352.24      393.78     17.94 o
  10   7  -2      617.78      655.00     23.05 o
  11   7  -2      365.60      364.33     23.37 o
  12   7  -2       88.55       91.90     15.57 o
  13   7  -2      109.90      131.29     17.43 o
  14   7  -2      301.90      274.97     23.71 o
  15   7  -2      111.03      128.97     18.36 o
  16   7  -2       44.12       31.83     15.03 o
  17   7  -2        4.17       33.86     13.89 o
  18   7  -2       16.76        2.63     13.70 o
  19   7  -2        0.37        6.75     14.07 o
  20   7  -2       59.06       82.94     37.70 o
   0   8  -2     1558.79     1627.44     72.89 o
   1   8  -2      311.61      341.51     49.64 o
   2   8  -2      553.80      572.15     33.30 o
   3   8  -2      122.75      102.99     14.64 o
   4   8  -2       27.66       30.16     15.08 o
   5   8  -2      482.17      530.33     38.96 o
   6   8  -2      289.20      250.09     31.42 o
   7   8  -2      677.73      698.14     31.46 o
   8   8  -2      591.14      631.67     31.29 o
   9   8  -2       81.99      110.88     15.47 o
  10   8  -2      243.80      262.45     15.13 o
  11   8  -2      142.99      163.54     12.61 o
  12   8  -2       29.70       27.65     12.55 o
  13   8  -2      124.78      125.13     18.85 o
  14   8  -2       10.72       21.69     12.75 o
  15   8  -2       37.18       20.39     13.24 o
  16   8  -2       50.16       65.07     16.26 o
  17   8  -2       10.02       19.64     19.48 o
  18   8  -2        6.43      -11.78     12.93 o
  19   8  -2        3.13       25.13     15.99 o
  20   8  -2        1.00       13.82     25.13 o
   0   9  -2      455.28      397.12     33.93 o
   1   9  -2      227.06      240.58     20.87 o
   2   9  -2       58.77       60.49     12.86 o
   3   9  -2       39.95       52.46     20.11 o
   4   9  -2       78.89      100.54     21.36 o
   5   9  -2      493.25      555.47     40.21 o
   6   9  -2       44.23       27.65     18.85 o
   7   9  -2       94.67       66.73     12.98 o
   8   9  -2        3.58        2.13     10.19 o
   9   9  -2       24.12       10.05     33.93 o
  10   9  -2       39.60       64.09      9.84 o
  11   9  -2       27.96       17.85     12.32 o
  12   9  -2       43.23       54.78     14.16 o
  13   9  -2       10.65       -6.10     10.83 o
  14   9  -2        7.73        0.57     13.20 o
  15   9  -2       11.81       10.05     12.55 o
  16   9  -2        0.27       13.13     25.13 o
  17   9  -2        0.94        5.49     13.37 o
  18   9  -2        8.55      -21.14     16.34 o
  19   9  -2       11.90       28.90     31.42 o
   0  10  -2      721.41      663.55     46.50 o
   1  10  -2       80.64       75.57     15.03 o
   2  10  -2      127.20      126.01     16.81 o
   3  10  -2       85.86       78.29     15.03 o
   4  10  -2      369.21      329.26     37.70 o
   5  10  -2      239.13      256.37     35.19 o
   6  10  -2      123.08      116.87     25.13 o
   7  10  -2       26.47       33.03     12.06 o
   8  10  -2      101.58       75.51     14.41 o
   9  10  -2       28.75       11.49     11.61 o
  10  10  -2      185.68      170.16     19.53 o
  11  10  -2       15.26        8.02     12.68 o
  12  10  -2       11.11        3.39     13.20 o
  13  10  -2       10.57        0.25     12.55 o
  14  10  -2        4.93      -17.66     11.78 o
  15  10  -2       39.06       46.40     15.57 o
  16  10  -2        6.88        5.91     13.89 o
  17  10  -2        8.54        4.16     21.99 o
  18  10  -2        2.58       10.05     31.42 o
   0  11  -2      447.12      383.30     40.21 o
   1  11  -2       97.01       92.71     16.00 o
   2  11  -2       24.58       42.53     14.13 o
   3  11  -2      392.46      369.47     41.47 o
   4  11  -2       27.33       47.76     22.62 o
   5  11  -2      131.57      123.16     27.65 o
   6  11  -2      112.46      110.59     27.65 o
   7  11  -2      147.66      133.21     30.16 o
   8  11  -2        3.87      -18.85     15.08 o
   9  11  -2       19.62       13.95     13.24 o
  10  11  -2       20.68       25.49     16.97 o
  11  11  -2       15.45        6.07     21.99 o
  12  11  -2        0.51       -4.61     12.57 o
  13  11  -2       61.32       37.70     15.34 o
  14  11  -2       19.92       19.84     14.16 o
  15  11  -2        1.20        7.84     14.41 o
  16  11  -2        4.14       10.57     23.88 o
  17  11  -2        2.10       -8.80     26.39 o
  18  11  -2        4.14      -11.31     23.88 o
   0  12  -2     1497.07     1454.02     80.43 o
   1  12  -2      771.64      761.19     39.07 o
   2  12  -2      619.92      574.85     35.98 o
   3  12  -2       96.51       82.94     27.65 o
   4  12  -2      408.65      443.62     47.76 o
   5  12  -2      521.56      603.22     56.55 o
   6  12  -2       13.84       25.13     21.36 o
   7  12  -2       66.19       10.05     20.11 o
   8  12  -2      215.83      261.59     24.64 o
   9  12  -2      165.51      167.64     20.83 o
  10  12  -2      103.63      112.30     18.82 o
  11  12  -2        7.03       -8.15     13.24 o
  12  12  -2      230.46      226.30     23.94 o
  13  12  -2       47.53       38.40     17.59 o
  14  12  -2       96.60       65.57     18.26 o
  15  12  -2        4.71       62.84     31.42 o
  16  12  -2        2.64      -13.82     27.65 o
  17  12  -2       10.33      -16.34     26.39 o
   0  13  -2      101.14       81.69     27.65 o
   1  13  -2       17.48        3.34     16.97 o
   2  13  -2      516.92      436.68     35.09 o
   3  13  -2      680.51      656.00     61.58 o
   4  13  -2      126.55      138.24     31.42 o
   5  13  -2      142.70      221.18     37.70 o
   6  13  -2      249.03      218.67     37.70 o
   7  13  -2       67.20       82.94     28.90 o
   8  13  -2       98.22      120.54     19.28 o
   9  13  -2      246.70      261.77     27.02 o
  10  13  -2       38.12       29.44     15.08 o
  11  13  -2       14.00       20.70     14.80 o
  12  13  -2       50.19       45.18     16.97 o
  13  13  -2       23.00       29.43     35.19 o
  14  13  -2        3.07       11.31     27.65 o
  15  13  -2       12.58       11.31     28.90 o
   0  14  -2        8.16       -8.80     18.85 o
   1  14  -2        9.56       -8.94     12.57 o
   2  14  -2       23.89       41.74     16.81 o
   3  14  -2       15.24       25.13     20.11 o
   4  14  -2       42.09       70.38     27.65 o
   5  14  -2       17.96       31.42     26.39 o
   6  14  -2        1.91      -12.57     21.36 o
   7  14  -2        3.88       -3.77     20.11 o
   8  14  -2        9.74       21.21     18.22 o
   9  14  -2       22.24       11.04     13.48 o
  10  14  -2        2.05       -0.39     13.89 o
  11  14  -2       17.58       28.04     15.20 o
  12  14  -2       11.30      -28.90     22.62 o
  13  14  -2        5.49      -21.36     22.62 o
  14  14  -2        1.75       -7.54     26.39 o
   0  15  -2       71.49       90.48     31.42 o
   1  15  -2       45.12       24.49     16.28 o
   2  15  -2       82.44       75.40     27.65 o
   3  15  -2       28.46       46.50     26.39 o
   4  15  -2       25.86       13.82     23.88 o
   5  15  -2       42.44       59.07     27.65 o
   6  15  -2        9.30        2.51     22.62 o
   7  15  -2       17.01      -10.05     22.62 o
   8  15  -2       51.82       53.82     17.43 o
   9  15  -2       12.24        4.73     14.41 o
  10  15  -2       22.07       41.47     30.16 o
  11  15  -2        8.96       13.82     27.65 o
  12  15  -2       19.67       18.85     27.65 o
   0  16  -2       42.31       22.62     26.39 o
   1  16  -2       27.36      -15.19     34.56 o
   2  16  -2       26.76        6.28     23.88 o
   3  16  -2       29.47       57.81     28.90 o
   4  16  -2        4.88       23.88     26.39 o
   5  16  -2       21.21       11.31     25.13 o
   6  16  -2       14.43      -20.11     25.13 o
   7  16  -2       44.00       51.53     30.16 o
   8  16  -2       14.63       24.26     16.51 o
   9  16  -2        8.23       72.89     35.19 o
  10  16  -2       14.98       13.82     28.90 o
   0  17  -2      141.21      130.70     40.21 o
   1  17  -2       10.00       13.82     28.90 o
   2  17  -2       19.01       43.98     30.16 o
   3  17  -2       29.27       35.19     28.90 o
   4  17  -2       13.13       30.16     30.16 o
   5  17  -2       61.84       64.09     32.67 o
   6  17  -2        8.84        7.54     27.65 o
   7  17  -2       12.45        6.28     28.90 o
   8  17  -2        9.82       28.90     31.42 o
   0  18  -2       80.28      105.56     37.70 o
   1  18  -2       17.18       32.67     26.39 o
   2  18  -2       30.09       37.70     31.42 o
   3  18  -2        7.94       43.98     31.42 o
   2   0  -1      560.11      522.14     15.64 o
   4   0  -1   125293.26   123054.93   3902.10 o
   6   0  -1    12598.42    12607.36    399.64 o
   8   0  -1    13470.90    13815.06    448.65 o
  10   0  -1     5605.59     5660.24    193.53 o
  12   0  -1      632.42      676.11     35.19 o
  20   0  -1       35.34       27.65     26.39 o
  22   0  -1        2.80       25.13     26.39 o
   1   1  -1     1384.58     1330.51     19.94 o
   2   1  -1      797.07      819.18     13.36 o
   3   1  -1     1919.32     1860.36     27.61 o
   4   1  -1     2034.30     2084.16     38.04 o
   5   1  -1     1767.33     1722.90     37.83 o
   6   1  -1      142.34      128.74      7.87 o
   7   1  -1     2741.90     2631.64     48.02 o
   8   1  -1      597.26      619.62     17.61 o
   9   1  -1      333.59      348.93     18.17 o
  10   1  -1       60.68       56.95      6.75 o
  11   1  -1     1227.97     1356.93     28.53 o
  12   1  -1      173.21      186.79     11.35 o
  13   1  -1      232.75      265.32     13.75 o
  14   1  -1       17.28       39.37      9.30 o
  15   1  -1        3.04       10.53     10.78 o
  16   1  -1       13.83       21.36     21.36 o
  17   1  -1       36.65       35.19     23.88 o
  18   1  -1        5.91      -17.59     18.85 o
  19   1  -1       60.26       12.57     25.13 o
  20   1  -1        9.99        7.54     22.62 o
  21   1  -1        0.90      -11.31     22.62 o
  22   1  -1        0.36      -20.29     14.80 o
   1   2  -1     6125.83     6163.15     89.65 o
   2   2  -1      281.03      274.69     14.52 o
   3   2  -1     2345.25     2443.55     32.59 o
   4   2  -1     2391.46     2295.17     34.00 o
   5   2  -1     1667.08     1687.50     25.95 o
   6   2  -1      616.28      625.96     15.81 o
   7   2  -1       36.05       42.78      4.63 o
   8   2  -1      188.29      186.36      8.32 o
   9   2  -1      547.07      564.47     15.12 o
  10   2  -1        5.17       -4.27      3.66 o
  11   2  -1       75.08       86.51      6.67 o
  12   2  -1       29.54       38.50      5.51 o
  13   2  -1       38.18       40.55      5.78 o
  14   2  -1       19.09       36.47     12.15 o
  15   2  -1       10.65        3.17      9.51 o
  16   2  -1        6.72      -16.34     17.59 o
  17   2  -1        2.57       -6.28     18.85 o
  18   2  -1        5.06      -15.08     17.59 o
  19   2  -1        2.69      -11.31     21.36 o
  20   2  -1       10.08       22.62     26.39 o
  21   2  -1        0.31       -3.77     22.62 o
  22   2  -1        2.33      -23.88     22.62 o
   1   3  -1      691.19      673.78     14.76 o
   2   3  -1     1491.49     1304.03     52.78 o
   3   3  -1     1714.69     1658.76     43.98 o
   4   3  -1     1030.83      985.63     17.78 o
   5   3  -1      322.34      327.88      8.44 o
   6   3  -1      317.74      309.23      8.54 o
   7   3  -1      369.72      356.20      9.25 o
   8   3  -1     1265.79     1160.65     28.82 o
   9   3  -1       65.92       62.45      6.60 o
  10   3  -1       41.63       45.36      8.86 o
  11   3  -1       27.58       28.39      6.99 o
  12   3  -1      171.43      163.43     16.28 o
  13   3  -1       21.01       21.83      7.18 o
  14   3  -1       11.66       15.83      7.28 o
  15   3  -1       31.62       13.07     10.46 o
  16   3  -1        5.36        4.78     14.45 o
  17   3  -1       23.06       13.82     20.11 o
  18   3  -1       42.59       37.70     26.39 o
  19   3  -1        1.50      -30.16     20.11 o
  20   3  -1        0.97       22.62     23.88 o
  21   3  -1        4.05      -21.36     23.88 o
  22   3  -1        1.06      -16.34     22.62 o
   1   4  -1     4356.02     4083.94     70.53 o
   2   4  -1      321.31      312.69     21.70 o
   3   4  -1      823.89      737.00     25.72 o
   4   4  -1     2400.53     2488.57     59.01 o
   5   4  -1       37.60       40.59      6.45 o
   6   4  -1      193.77      202.18      7.62 o
   7   4  -1      207.97      214.79      8.71 o
   8   4  -1      117.76      125.24      8.25 o
   9   4  -1      595.40      622.56     19.30 o
  10   4  -1      129.68      123.16      9.56 o
  11   4  -1      463.15      480.38     24.51 o
  12   4  -1       67.04       71.59     11.25 o
  13   4  -1       33.88       25.53     12.35 o
  14   4  -1      255.46      257.81     15.53 o
  15   4  -1        1.11       16.72     16.97 o
  16   4  -1        2.35       14.21     11.80 o
  17   4  -1        0.53      -10.59     11.15 o
  18   4  -1       30.84        0.00     25.13 o
  19   4  -1       25.03       26.39     26.39 o
  20   4  -1        2.47       26.39     26.39 o
  21   4  -1        0.71      -27.65     21.36 o
  22   4  -1        2.76        8.80     27.65 o
   1   5  -1      346.10      312.90     11.31 o
   2   5  -1     3060.56     3026.04     55.76 o
   3   5  -1       14.51       17.70      8.86 o
   4   5  -1     2015.22     2027.39     83.57 o
   5   5  -1       63.69       74.59     16.19 o
   6   5  -1      388.16      387.99     19.31 o
   7   5  -1       46.33       45.82      9.02 o
   8   5  -1     1889.28     1904.55     44.67 o
   9   5  -1       94.74      100.53     17.18 o
  10   5  -1       72.48       59.65      7.84 o
  11   5  -1       31.73       22.76      6.39 o
  12   5  -1      315.30      317.30     16.73 o
  13   5  -1       63.13       59.85      9.37 o
  14   5  -1      277.42      279.95     16.08 o
  15   5  -1       43.03       51.63      9.80 o
  16   5  -1       41.64       41.13     15.08 o
  17   5  -1       25.93       26.39     23.88 o
  18   5  -1       74.96      113.10     35.19 o
  19   5  -1       45.00       41.47     27.65 o
  20   5  -1        3.93       27.65     28.90 o
  21   5  -1        4.17       -6.28     26.39 o
  22   5  -1        1.43      -16.34     25.13 o
   1   6  -1        7.60        8.06      4.84 o
   2   6  -1       83.11      104.37     19.27 o
   3   6  -1     1049.09     1163.72     54.04 o
   4   6  -1     3857.55     4007.66    147.04 o
   5   6  -1      632.77      703.76     41.47 o
   6   6  -1      215.89      228.47     15.99 o
   7   6  -1     2367.30     2617.61     71.20 o
   8   6  -1      159.64      176.94     11.18 o
   9   6  -1      258.06      244.54     22.98 o
  10   6  -1      133.84      138.77     14.64 o
  11   6  -1       89.77       76.60     12.55 o
  12   6  -1       17.78       30.25     10.83 o
  13   6  -1      424.42      448.70     19.11 o
  14   6  -1       46.09       42.55      8.60 o
  15   6  -1      106.12      123.33     12.34 o
  16   6  -1       11.25        1.64     10.66 o
  17   6  -1       42.02       74.15     30.16 o
  18   6  -1       30.40       31.42     25.13 o
  19   6  -1       23.06       38.96     28.90 o
  20   6  -1        9.26       15.08     27.65 o
  21   6  -1       29.10       -1.26     28.90 o
   1   7  -1      921.02      966.47     34.66 o
   2   7  -1     4766.91     4913.89    125.63 o
   3   7  -1      119.98      135.73     20.11 o
   4   7  -1      455.03      434.82     32.67 o
   5   7  -1      156.84      154.58     22.62 o
   6   7  -1     1227.51     1303.28     42.76 o
   7   7  -1      252.61      237.14     17.43 o
   8   7  -1      535.22      510.97     24.14 o
   9   7  -1       14.16       13.74      6.20 o
  10   7  -1       34.63       45.66     19.48 o
  11   7  -1       45.31       48.12     11.61 o
  12   7  -1      742.77      756.47     32.26 o
  13   7  -1       73.21       72.54     12.75 o
  14   7  -1       15.56       27.60     14.45 o
  15   7  -1       87.85       92.19     27.02 o
  16   7  -1       47.13       29.51     12.11 o
  17   7  -1       58.43       20.11     25.13 o
  18   7  -1       36.87       66.61     32.67 o
  19   7  -1       14.82       -1.26     25.13 o
  20   7  -1        6.49       -3.77     26.39 o
  21   7  -1        6.60      -32.05     21.36 o
   1   8  -1     1441.71     1445.35     47.99 o
   2   8  -1      212.94      205.22     18.20 o
   3   8  -1      589.07      614.53     40.21 o
   4   8  -1     1852.20     1929.06     84.20 o
   5   8  -1       19.49       22.62     13.82 o
   6   8  -1      289.53      294.07     33.93 o
   7   8  -1       48.99       45.24      9.96 o
   8   8  -1       78.35       70.45     19.48 o
   9   8  -1      230.61      245.84     19.28 o
  10   8  -1       71.80       96.28     14.10 o
  11   8  -1      177.72      172.64     17.67 o
  12   8  -1      160.51      155.83     16.94 o
  13   8  -1      135.45      132.21     38.33 o
  14   8  -1      115.64      106.28     23.25 o
  15   8  -1       79.86       82.76     14.84 o
  16   8  -1       29.13       14.19     20.74 o
  17   8  -1       29.65       54.52     14.37 o
  18   8  -1       15.05      -10.05     20.11 o
  19   8  -1        5.33       21.36     27.65 o
  20   8  -1        5.09      -26.39     26.39 o
   1   9  -1      438.29      408.66     40.21 o
   2   9  -1      325.62      299.02     22.65 o
   3   9  -1      468.18      431.05     35.19 o
   4   9  -1       64.36       72.89     20.11 o
   5   9  -1      124.44      119.39     22.62 o
   6   9  -1       75.41       66.61     20.11 o
   7   9  -1      167.16      190.20     17.18 o
   8   9  -1      121.43      107.34     34.56 o
   9   9  -1       68.99       91.76     13.89 o
  10   9  -1        4.07        2.69      9.05 o
  11   9  -1      114.56      148.66     32.37 o
  12   9  -1        1.94      -10.62      9.43 o
  13   9  -1        7.38       11.73     28.90 o
  14   9  -1        2.22        4.86      9.51 o
  15   9  -1        9.41       41.90     13.37 o
  16   9  -1        1.89       -4.25     10.00 o
  17   9  -1        0.11        5.50     11.80 o
  18   9  -1        2.22       51.53     33.93 o
  19   9  -1        0.69       32.67     31.42 o
  20   9  -1        0.04       35.19     31.42 o
   1  10  -1      317.44      282.08     35.19 o
   2  10  -1       86.06       81.74     33.93 o
   3  10  -1      161.82      130.70     26.39 o
   4  10  -1      740.57      706.27     47.76 o
   5  10  -1       12.94       15.08     16.34 o
   6  10  -1      539.61      508.97     41.47 o
   7  10  -1      117.18      132.87     15.99 o
   8  10  -1      117.60      137.49     17.59 o
   9  10  -1       35.57       49.54     24.51 o
  10  10  -1        3.47        0.00      9.70 o
  11  10  -1       88.34      100.83     16.34 o
  12  10  -1       28.61       43.47     13.24 o
  13  10  -1        7.05        7.09     11.94 o
  14  10  -1       15.00       16.38     12.11 o
  15  10  -1        4.83       -4.94     10.99 o
  16  10  -1       10.84      -10.33     10.83 o
  17  10  -1        0.50       26.39     30.16 o
  18  10  -1        0.08      -15.08     23.88 o
  19  10  -1        3.46      -21.36     23.88 o
   1  11  -1       72.26       72.53     15.53 o
   2  11  -1      181.48      186.20     20.87 o
   3  11  -1      419.28      439.85     43.98 o
   4  11  -1       91.39       67.86     21.36 o
   5  11  -1       23.19       -2.51     16.34 o
   6  11  -1      126.24       61.58     23.88 o
   7  11  -1      192.33      207.28     19.76 o
   8  11  -1       12.92      -10.16     10.68 o
   9  11  -1       63.80       63.69     21.36 o
  10  11  -1        0.37       -6.69      9.86 o
  11  11  -1        3.78      -15.29     10.19 o
  12  11  -1        8.53       22.71     11.80 o
  13  11  -1       21.30       42.73     13.24 o
  14  11  -1       11.62        7.26     11.78 o
  15  11  -1        6.44       -1.26     22.62 o
  16  11  -1        3.40       -7.54     27.65 o
  17  11  -1        3.46       -7.54     26.39 o
  18  11  -1        1.74        8.80     27.65 o
   1  12  -1      687.27      666.90     37.76 o
   2  12  -1      226.54      228.54     25.31 o
   3  12  -1      777.33      669.83     52.78 o
   4  12  -1     2134.85     2243.23    105.56 o
   5  12  -1      259.72      247.57     37.70 o
   6  12  -1      923.94     1007.88     65.35 o
   7  12  -1       52.68       12.57     21.36 o
   8  12  -1      201.07      248.57     22.06 o
   9  12  -1      122.03      141.49     19.28 o
  10  12  -1      183.81      236.23     22.45 o
  11  12  -1       27.91       32.53     17.59 o
  12  12  -1       12.58        8.46     20.11 o
  13  12  -1      113.62      101.06     30.79 o
  14  12  -1       58.26       99.28     32.67 o
  15  12  -1        1.53      -36.44     25.13 o
  16  12  -1       29.83       46.50     32.67 o
  17  12  -1       24.77       87.97     31.42 o
   1  13  -1      543.48      518.37     38.18 o
   2  13  -1      310.17      318.99     30.17 o
   3  13  -1       77.20      148.29     32.67 o
   4  13  -1       30.59       10.05     20.11 o
   5  13  -1      494.92      537.87     56.55 o
   6  13  -1      306.13      262.65     41.47 o
   7  13  -1       67.38       64.09     26.39 o
   8  13  -1       49.08       11.70     12.32 o
   9  13  -1        7.27       18.89     12.75 o
  10  13  -1       30.68        8.32     12.32 o
  11  13  -1      113.63      122.88     23.25 o
  12  13  -1       25.08       33.93     26.39 o
  13  13  -1       44.35       67.86     31.42 o
  14  13  -1       13.99       40.21     26.39 o
  15  13  -1        3.08       15.08     28.90 o
  16  13  -1        2.35       -5.03     22.62 o
   1  14  -1       11.39        9.71     18.85 o
   2  14  -1        9.63       30.16     20.11 o
   3  14  -1        7.71      -16.34     16.34 o
   4  14  -1        6.69       18.85     20.11 o
   5  14  -1        4.87       18.85     21.36 o
   6  14  -1        1.76        8.80     21.36 o
   7  14  -1       15.85       18.85     20.11 o
   8  14  -1       22.18       17.76     12.98 o
   9  14  -1       14.55       -0.09     16.34 o
  10  14  -1        0.14       13.98     12.93 o
  11  14  -1       11.12       25.13     25.13 o
  12  14  -1        4.88       -8.80     26.39 o
  13  14  -1        3.05      -27.65     22.62 o
  14  14  -1        3.82        8.80     26.39 o
   1  15  -1       74.77      100.33     40.84 o
   2  15  -1      110.44      164.63     35.19 o
   3  15  -1       30.68       55.30     26.39 o
   4  15  -1       29.22       74.15     27.65 o
   5  15  -1       10.59       26.39     26.39 o
   6  15  -1       38.00       49.01     27.65 o
   7  15  -1       24.99       50.27     27.65 o
   8  15  -1       63.12       57.23     15.99 o
   9  15  -1       15.99      -28.90     22.62 o
  10  15  -1        0.45       52.78     30.16 o
  11  15  -1       22.57       -3.77     26.39 o
  12  15  -1       10.67       35.19     31.42 o
  13  15  -1        1.20       17.59     27.65 o
   1  16  -1      138.60      248.83     45.24 o
   2  16  -1       63.42       70.38     30.16 o
   3  16  -1       22.06       67.86     28.90 o
   4  16  -1       26.17       46.50     26.39 o
   5  16  -1        3.93      -18.85     21.36 o
   6  16  -1       13.48        2.51     23.88 o
   7  16  -1        7.40       27.65     27.65 o
   8  16  -1       24.13       32.67     25.13 o
   9  16  -1       14.52       38.96     30.16 o
  10  16  -1        1.74       37.70     28.90 o
  11  16  -1       16.18       15.08     27.65 o
   1  17  -1      108.36      110.59     37.70 o
   2  17  -1       44.06       69.12     32.67 o
   3  17  -1        6.44      -25.13     21.36 o
   4  17  -1       29.04       47.76     30.16 o
   5  17  -1       17.11       20.11     27.65 o
   6  17  -1       21.87       27.65     28.90 o
   7  17  -1        5.45       32.67     31.42 o
   8  17  -1       38.98       66.61     30.16 o
   1  18  -1        1.82        1.26     22.62 o
   2  18  -1       32.08       60.32     32.67 o
   3  18  -1       22.24       17.59     27.65 o
   4  18  -1      122.87      103.05     40.21 o
   5  18  -1        5.96      -10.05     27.65 o
   4   0   0     1591.93     1563.35     54.04 o
   6   0   0    34878.41    33930.02   1071.98 o
   8   0   0      602.66      595.68     30.16 o
  10   0   0     4741.29     5090.95    173.43 o
  12   0   0       75.37      121.90     17.59 o
  18   0   0        2.51      -22.62     15.08 o
  20   0   0       41.20        7.54     21.36 o
  22   0   0        0.04       12.57     27.65 o
   2   1   0     1530.20     1451.64     24.77 o
   3   1   0     1862.55     1690.15     33.54 o
   4   1   0     9191.37     9381.68    174.56 o
   5   1   0     3262.21     3306.98     77.75 o
   6   1   0       85.29      102.50      6.26 o
   7   1   0     4079.94     4277.24    101.75 o
   8   1   0       12.90        1.26      5.33 o
   9   1   0      728.28      724.84     24.88 o
  10   1   0      621.61      602.98     27.02 o
  11   1   0      236.75      265.31     19.48 o
  12   1   0       66.42       84.82     11.31 o
  13   1   0       66.81       80.94     13.20 o
  14   1   0        0.82        9.18     12.57 o
  15   1   0      243.20      179.71     30.16 o
  16   1   0        5.04      -17.59     15.08 o
  17   1   0       18.72       12.13      8.06 o
  18   1   0        0.03       16.34     21.36 o
  19   1   0       22.95       31.42     23.88 o
  20   1   0        5.94       11.31     22.62 o
  21   1   0        0.15      -18.52     12.35 o
  22   1   0        0.62       10.68     18.66 o
  23   1   0       23.74      -25.22     16.81 o
   0   2   0     5137.05     4935.22    115.52 o
   1   2   0     2339.72     2273.84     45.42 o
   2   2   0      451.87      416.11     14.22 o
   3   2   0     4736.09     4822.74     79.59 o
   4   2   0      214.48      239.60     10.40 o
   5   2   0     1860.26     1861.44     33.95 o
   6   2   0       54.61       56.81      5.57 o
   7   2   0     1097.05     1052.70     25.44 o
   8   2   0      308.01      311.92     10.43 o
   9   2   0      300.29      340.35     14.20 o
  10   2   0      347.02      360.54     15.47 o
  11   2   0       33.63       24.01      6.39 o
  12   2   0        2.41       -0.73      5.75 o
  13   2   0        0.19       -1.59      9.43 o
  14   2   0        0.25       -5.29      8.13 o
  15   2   0        1.61      -13.13      8.75 o
  16   2   0       35.67       15.08     20.11 o
  17   2   0       30.81       31.42     22.62 o
  18   2   0        6.32       33.93     23.88 o
  19   2   0        2.80      -25.13     17.59 o
  20   2   0        3.06       26.39     25.13 o
  21   2   0        0.37       13.82     22.62 o
  22   2   0        1.68       18.85     25.13 o
   0   3   0       40.22       35.23      5.33 o
   1   3   0     1987.05     2095.42     37.70 o
   2   3   0      186.49      169.30      8.44 o
   3   3   0      953.31      965.44     22.32 o
   4   3   0     5585.55     5189.35    100.98 o
   5   3   0       78.25       81.89      5.25 o
   6   3   0      364.62      394.51     11.41 o
   7   3   0      272.67      257.82     10.90 o
   8   3   0      501.07      492.44     15.57 o
   9   3   0        1.89       -2.58      3.92 o
  10   3   0       45.58       43.44      6.69 o
  11   3   0       86.88       92.75      9.09 o
  12   3   0       81.43      100.11     12.68 o
  13   3   0       10.95       10.95      9.05 o
  14   3   0      119.37      113.91     15.08 o
  15   3   0        1.75        1.09      9.51 o
  16   3   0       19.59       -5.03     18.85 o
  17   3   0        1.93      -11.31     17.59 o
  18   3   0        0.05      -15.08     17.59 o
  19   3   0        1.44      -30.16     20.11 o
  20   3   0        0.04      -25.13     20.11 o
  21   3   0        1.17       -6.28     21.36 o
  22   3   0        8.01      -12.57     20.11 o
   0   4   0      273.18      274.54     13.33 o
   1   4   0      596.95      593.07     14.76 o
   2   4   0       51.97       54.60      8.16 o
   3   4   0      981.29      935.43     29.76 o
   4   4   0      265.29      272.61     10.90 o
   5   4   0     4421.39     4342.60     86.90 o
   6   4   0      797.40      769.87     21.08 o
   7   4   0      495.07      481.26     15.16 o
   8   4   0      535.15      546.25     28.54 o
   9   4   0       52.67       49.07      6.83 o
  10   4   0      479.29      439.94     15.82 o
  11   4   0        0.03       -3.87      4.53 o
  12   4   0       18.63       18.96      9.30 o
  13   4   0       12.46       19.83      9.51 o
  14   4   0      271.58      299.15     22.94 o
  15   4   0      214.21      226.16     28.28 o
  16   4   0       63.55       51.53     25.13 o
  17   4   0        2.50      -26.39     17.59 o
  18   4   0       38.13       35.19     23.88 o
  19   4   0       12.88       21.36     22.62 o
  20   4   0        0.01       20.11     26.39 o
  21   4   0        1.27       12.57     23.88 o
  22   4   0        1.23       31.42     27.65 o
   0   5   0        0.02       -5.90      5.73 o
   1   5   0       97.49       91.99      7.62 o
   2   5   0     1833.53     1849.64     42.07 o
   3   5   0       16.41       20.11      5.80 o
   4   5   0     3277.57     3352.47    123.71 o
   5   5   0      775.72      778.55     40.84 o
   6   5   0     1340.03     1357.32     39.52 o
   7   5   0       44.52       52.60      8.37 o
   8   5   0      592.33      512.60     20.45 o
   9   5   0       74.62       62.89      9.51 o
  10   5   0      172.41      167.54     10.50 o
  11   5   0       95.42       99.44      9.20 o
  12   5   0      116.68      125.48     10.50 o
  13   5   0       88.44       77.19     12.75 o
  14   5   0      291.20      305.24     23.21 o
  15   5   0      128.48      114.93     30.16 o
  16   5   0      111.53      106.15     38.96 o
  17   5   0        0.43      -30.16     20.11 o
  18   5   0       63.62       51.53     26.39 o
  19   5   0        0.88      -25.13     18.85 o
  20   5   0        0.31       41.47     28.90 o
  21   5   0        1.12      -30.16     20.11 o
  22   5   0        0.04       18.85     28.90 o
   0   6   0      999.42     1073.06     35.55 o
   1   6   0       42.56       54.66      9.07 o
   2   6   0      213.56      217.31     11.28 o
   3   6   0      784.76      831.94     42.73 o
   4   6   0       47.72       26.39     12.57 o
   5   6   0        3.30       11.31      9.43 o
   6   6   0      204.50      228.06     14.41 o
   7   6   0     1291.20     1338.53     40.46 o
   8   6   0     2030.64     1998.87     55.80 o
   9   6   0       17.90       16.27      7.60 o
  10   6   0        0.03        7.96      6.74 o
  11   6   0     1131.35     1203.71     73.52 o
  12   6   0       29.54       39.52      9.10 o
  13   6   0       17.12       13.21      7.04 o
  14   6   0      281.79      258.15     20.69 o
  15   6   0      108.85      111.64     15.79 o
  16   6   0       73.61       66.69     19.48 o
  17   6   0      441.04      456.19     52.78 o
  18   6   0       16.07       38.96     28.90 o
  19   6   0       10.75      -17.59     23.88 o
  20   6   0        5.91      -22.62     15.08 o
  21   6   0        0.08       -2.51     25.13 o
   0   7   0      237.16      246.32     26.39 o
   1   7   0     1072.92     1166.16     39.54 o
   2   7   0     1166.39     1095.84     37.76 o
   3   7   0      271.65      263.91     26.39 o
   4   7   0     3629.51     3662.06    138.24 o
   5   7   0     1451.25     1536.96     71.63 o
   6   7   0     1872.17     1852.24     53.10 o
   7   7   0       18.49       23.61      8.17 o
   8   7   0      379.82      413.88     19.53 o
   9   7   0        0.26       13.88      4.80 o
  10   7   0      652.60      718.48     27.90 o
  11   7   0      308.62      281.40     33.30 o
  12   7   0       35.96       29.00      9.86 o
  13   7   0      230.65      202.53     43.98 o
  14   7   0      147.90      224.95     36.44 o
  15   7   0      106.55      143.27     31.42 o
  16   7   0      341.53      427.28     51.53 o
  17   7   0        8.83       -6.28     21.36 o
  18   7   0       17.50        8.80     25.13 o
  19   7   0        0.86       -1.26     26.39 o
  20   7   0        0.11       35.19     28.90 o
  21   7   0        1.33       -6.28     27.65 o
   0   8   0     1882.83     1878.79     82.94 o
   1   8   0      626.99      681.14     29.28 o
   2   8   0       70.33       69.52     14.45 o
   3   8   0      844.71      978.98     52.78 o
   4   8   0       16.75       43.98     15.08 o
   5   8   0     1259.09     1188.85     60.32 o
   6   8   0        0.99        0.94      6.47 o
   7   8   0        4.20       -7.54     13.20 o
   8   8   0      787.91      867.74     31.99 o
   9   8   0      350.16      370.39     20.36 o
  10   8   0      304.75      295.52     13.12 o
  11   8   0      288.29      312.48     19.40 o
  12   8   0       12.04       15.19     12.57 o
  13   8   0       51.40       59.05     11.35 o
  14   8   0       13.65       17.19      9.10 o
  15   8   0       25.29       -3.77     20.11 o
  16   8   0        3.26       10.05     23.88 o
  17   8   0        0.27       -6.28     21.36 o
  18   8   0       20.67       18.85     26.39 o
  19   8   0        0.00       11.31     26.39 o
  20   8   0       14.95       -1.26     25.13 o
   0   9   0      378.42      343.08     33.93 o
   1   9   0     1015.42      988.94     38.65 o
   2   9   0      169.61      144.69     16.88 o
   3   9   0      462.58      472.52     36.44 o
   4   9   0      222.01      169.66     25.13 o
   5   9   0      312.15      290.30     32.67 o
   6   9   0       46.11       30.16     17.59 o
   7   9   0      175.10      163.48     14.64 o
   8   9   0       28.19       20.53      7.87 o
   9   9   0        0.77       11.77      8.13 o
  10   9   0       25.42       27.75      8.99 o
  11   9   0        9.61        1.65      6.85 o
  12   9   0       37.45       33.09     10.12 o
  13   9   0        1.23      -10.05      7.00 o
  14   9   0        1.35        2.04      8.13 o
  15   9   0       16.94        3.77     20.11 o
  16   9   0       16.36       15.08     23.88 o
  17   9   0        1.06       13.82     26.39 o
  18   9   0        2.68       27.65     25.13 o
  19   9   0       10.36       -6.28     22.62 o
  20   9   0        1.11      -10.05     28.90 o
   0  10   0     3319.91     3434.60    139.50 o
   1  10   0      137.44      147.15     18.60 o
   2  10   0       93.92       86.65     18.22 o
   3  10   0      103.54       81.69     21.36 o
   4  10   0      214.06      212.38     30.16 o
   5  10   0      261.58      223.70     31.42 o
   6  10   0        4.65       16.34     16.34 o
   7  10   0      209.57      224.83     16.94 o
   8  10   0       20.52       11.86      8.87 o
   9  10   0       22.33       28.49     10.68 o
  10  10   0      225.22      244.63     18.43 o
  11  10   0       26.88       29.26      7.04 o
  12  10   0        4.45       13.82      8.99 o
  13  10   0        0.43        1.26      7.87 o
  14  10   0        0.02       -1.81      9.10 o
  15  10   0        5.98      -15.08     18.85 o
  16  10   0        5.56       -5.03     21.36 o
  17  10   0        1.31       15.08     25.13 o
  18  10   0        0.05       -6.28     26.39 o
  19  10   0        5.98      -32.05     21.36 o
   0  11   0      321.09      268.94     33.93 o
   1  11   0      139.62      136.75     25.13 o
   2  11   0       25.97       24.78     12.35 o
   3  11   0      363.95      374.50     40.21 o
   4  11   0        2.29       21.36     18.85 o
   5  11   0        5.79        7.54     16.34 o
   6  11   0        6.71       41.47     18.85 o
   7  11   0      225.77      212.28     19.48 o
   8  11   0        2.18        1.91     10.68 o
   9  11   0        1.44        6.75      9.70 o
  10  11   0      163.16      138.91     15.35 o
  11  11   0       38.00       50.35      8.81 o
  12  11   0        2.64       -9.84     10.68 o
  13  11   0       31.62       27.77     10.40 o
  14  11   0        0.22        5.03     20.11 o
  15  11   0        0.58      -27.65     18.85 o
  16  11   0        6.72      -17.59     22.62 o
  17  11   0        4.74       20.11     25.13 o
  18  11   0        4.31       -3.77     27.65 o
   0  12   0     4483.91     4217.53    172.17 o
   1  12   0      604.43      554.85     37.76 o
   2  12   0     1044.62     1005.37     65.35 o
   3  12   0      577.33      428.54     46.50 o
   4  12   0      263.46      271.45     38.96 o
   5  12   0        3.89        3.77     18.85 o
   6  12   0        5.54       -1.26     18.85 o
   7  12   0      148.88      166.92     20.74 o
   8  12   0      618.61      608.00     29.75 o
   9  12   0      557.08      553.18     29.10 o
  10  12   0      447.99      458.48     72.26 o
  11  12   0        1.41       -5.99     10.68 o
  12  12   0       18.08       30.16     25.13 o
  13  12   0      124.70      143.27     35.19 o
  14  12   0       88.98       71.63     28.90 o
  15  12   0        9.06        2.51     25.13 o
  16  12   0        1.31       12.57     23.88 o
  17  12   0        3.48       79.17     36.44 o
   0  13   0        7.28       21.36     23.88 o
   1  13   0      284.38      245.70     27.55 o
   2  13   0     1399.98     1461.56     84.20 o
   3  13   0      116.41      169.66     35.19 o
   4  13   0      292.77      280.25     41.47 o
   5  13   0      308.34      335.54     43.98 o
   6  13   0        2.20      -18.85     18.85 o
   7  13   0      330.27      310.41     43.98 o
   8  13   0      180.49      219.39     20.17 o
   9  13   0      252.14      249.23     20.69 o
  10  13   0        7.41        4.25     13.82 o
  11  13   0        2.41      -23.88     17.59 o
  12  13   0        7.98        3.77     25.13 o
  13  13   0       61.74       67.86     27.65 o
  14  13   0       12.15        1.26     27.65 o
  15  13   0       39.92       27.65     28.90 o
  16  13   0        0.35        1.26     28.90 o
   0  14   0       26.91       20.11     22.62 o
   1  14   0       27.39       -1.56     14.64 o
   2  14   0        1.53      -13.82     18.85 o
   3  14   0        5.73       -8.80     17.59 o
   4  14   0        0.12      -13.82     16.34 o
   5  14   0        1.09      -10.05     16.34 o
   6  14   0        3.76      -13.82     17.59 o
   7  14   0       42.91       -7.54     22.62 o
   8  14   0        1.48        4.27     10.46 o
   9  14   0        7.04        0.00     20.11 o
  10  14   0        4.48        2.51     25.13 o
  11  14   0       18.27       12.57     20.11 o
  12  14   0        2.68       -7.54     22.62 o
  13  14   0        0.26       -6.28     25.13 o
  14  14   0        0.62        5.03     25.13 o
  15  14   0        0.69       12.57     25.13 o
   0  15   0        9.16       57.81     27.65 o
   1  15   0       44.37       37.70     27.65 o
   2  15   0      150.57      160.86     35.19 o
   3  15   0        0.07       31.42     25.13 o
   4  15   0       23.68       12.57     22.62 o
   5  15   0       78.70      116.87     32.67 o
   6  15   0       27.30       85.46     27.65 o
   7  15   0        9.60       55.30     28.90 o
   8  15   0       35.10       26.39     26.39 o
   9  15   0       35.50       16.34     26.39 o
  10  15   0        1.14       -6.28     25.13 o
  11  15   0        1.77       -3.77     22.62 o
  12  15   0       37.94       26.39     26.39 o
  13  15   0        0.04       -6.28     25.13 o
   0  16   0        0.47      -21.36     22.62 o
   1  16   0       12.91        3.77     23.88 o
   2  16   0       92.07       79.17     33.93 o
   3  16   0       73.57       96.77     33.93 o
   4  16   0       25.04       43.98     26.39 o
   5  16   0      104.68       86.71     28.90 o
   6  16   0       16.46       42.73     27.65 o
   7  16   0       12.94        8.80     27.65 o
   8  16   0       46.88       -5.03     22.62 o
   9  16   0       10.43       10.05     23.88 o
  10  16   0        0.04      -11.31     26.39 o
  11  16   0        2.23       26.39     26.39 o
   1  17   0        3.18       25.13     27.65 o
   2  17   0       32.00      -11.31     23.88 o
   3  17   0       20.64       49.01     30.16 o
   4  17   0       52.44       71.63     31.42 o
   5  17   0      121.12      154.58     40.21 o
   6  17   0       20.99      -16.34     23.88 o
   7  17   0       25.94       20.11     31.42 o
   8  17   0        1.93       -1.26     23.88 o
   9  17   0       13.57      -22.62     25.13 o
   1  18   0       22.32       93.00     37.70 o
   2  18   0       37.39       32.67     28.90 o
   3  18   0        2.61       -7.54     25.13 o
   4  18   0        1.05      -16.34     22.62 o
   5  18   0        6.84        5.03     27.65 o
   2   0   1      541.71      512.86     16.02 o
   4   0   1   125110.05   124076.43   2975.18 o
   6   0   1    12695.52    12216.52    399.64 o
   8   0   1    13450.75    14062.63    451.16 o
  10   0   1     5598.49     5856.29    197.30 o
  12   0   1      638.17      594.43     37.70 o
  16   0   1      106.55      114.36     18.85 o
  18   0   1        6.54        6.70     10.55 o
  20   0   1       35.45       36.44     25.13 o
  22   0   1        2.82       45.24     26.39 o
   1   1   1     1420.89     1375.85     20.06 o
   2   1   1      818.19      818.02     19.24 o
   3   1   1     1887.34     1817.47     34.22 o
   4   1   1     2050.86     2032.50     33.95 o
   5   1   1     1766.77     1732.75     32.79 o
   6   1   1      139.15      136.24      6.87 o
   7   1   1     2804.44     2715.26     49.57 o
   8   1   1      591.15      602.43     16.04 o
   9   1   1      350.31      356.73     11.98 o
  10   1   1       60.75       59.65      6.52 o
  11   1   1     1210.28     1282.97     29.92 o
  12   1   1      169.64      181.89     10.80 o
  13   1   1      224.08      227.55     16.86 o
  14   1   1       16.65       17.09     16.34 o
  15   1   1        3.04       -2.78      7.60 o
  16   1   1       13.97        7.88      8.73 o
  17   1   1       36.45       23.78      9.86 o
  18   1   1        6.04        8.22     18.85 o
  19   1   1       59.35       40.45     13.89 o
  20   1   1        9.96       25.73     16.81 o
  21   1   1        0.94        1.92     15.03 o
  22   1   1        0.37       16.01     16.81 o
   1   2   1     6158.36     6170.27     83.60 o
   2   2   1      276.56      277.32     18.56 o
   3   2   1     2342.30     2429.37     43.85 o
   4   2   1     2395.39     2301.19     37.44 o
   5   2   1     1667.85     1661.12     28.73 o
   6   2   1      610.26      584.73     19.59 o
   7   2   1       33.96       38.89      7.96 o
   8   2   1      187.58      179.95     13.42 o
   9   2   1      525.58      530.96     15.05 o
  10   2   1        5.36        6.79      5.99 o
  11   2   1       72.24       84.55      7.07 o
  12   2   1       27.64       20.42     10.89 o
  13   2   1       38.98       51.06     13.20 o
  14   2   1       19.98       11.31     17.59 o
  15   2   1       10.75      -12.57     15.08 o
  16   2   1        6.38        1.26     16.34 o
  17   2   1        2.71       -3.77     20.11 o
  18   2   1        5.02       -3.77     18.85 o
  19   2   1        2.50       -7.54     18.85 o
  20   2   1       10.05       16.34     25.13 o
  21   2   1        0.28      -28.28     18.85 o
  22   2   1        2.36       10.05     22.62 o
   1   3   1      686.08      662.75     14.39 o
   2   3   1     1519.10     1384.99     40.09 o
   3   3   1     1702.65     1621.59     27.89 o
   4   3   1     1037.64      994.80     21.17 o
   5   3   1      322.31      336.13     10.71 o
   6   3   1      333.35      312.26      9.28 o
   7   3   1      354.43      334.64     10.99 o
   8   3   1     1267.18     1208.74     30.16 o
   9   3   1       62.75       72.70     13.29 o
  10   3   1       41.62       49.82      7.34 o
  11   3   1       28.94       32.71      7.18 o
  12   3   1      170.69      192.46     17.18 o
  13   3   1       23.05       18.57     11.94 o
  14   3   1       11.79       14.74     11.15 o
  15   3   1       31.67       60.32     22.62 o
  16   3   1        5.76       25.13     20.11 o
  17   3   1       23.07       13.82     21.36 o
  18   3   1       42.67       41.47     22.62 o
  19   3   1        1.56       37.70     22.62 o
  20   3   1        0.99        3.77     21.36 o
  21   3   1        4.00        8.80     23.88 o
  22   3   1        1.05       15.08     25.13 o
   1   4   1     4341.93     4017.69     81.02 o
   2   4   1      320.91      307.96     27.86 o
   3   4   1      815.32      776.54     63.36 o
   4   4   1     2395.47     2517.14     58.93 o
   5   4   1       37.22       38.05      3.01 o
   6   4   1      183.65      182.63     12.24 o
   7   4   1      209.76      210.14     11.79 o
   8   4   1      120.43      124.53      7.30 o
   9   4   1      598.86      607.48     20.74 o
  10   4   1      130.11      127.57     10.84 o
  11   4   1      460.16      468.32     23.80 o
  12   4   1       68.16       67.40     12.06 o
  13   4   1       33.89       30.67     17.59 o
  14   4   1      254.98      271.09     22.34 o
  15   4   1        1.12      -12.57     16.34 o
  16   4   1        2.14      -11.31     16.34 o
  17   4   1        0.57        5.03     18.85 o
  18   4   1       31.00        5.03     23.88 o
  19   4   1       25.21       33.93     23.88 o
  20   4   1        2.49        7.54     22.62 o
  21   4   1        0.79       11.31     23.88 o
  22   4   1        2.76       -5.03     22.62 o
   1   5   1      347.74      339.00     13.79 o
   2   5   1     3070.36     3049.73     64.31 o
   3   5   1       13.03        5.45      5.08 o
   4   5   1     2028.40     2102.87     39.23 o
   5   5   1       63.12       57.84      7.08 o
   6   5   1      389.09      373.07     11.94 o
   7   5   1       45.65       56.72      4.76 o
   8   5   1     1882.32     1901.91     55.90 o
   9   5   1       96.49      105.37     18.85 o
  10   5   1       73.52       63.94     10.87 o
  11   5   1       32.21       27.65      9.30 o
  12   5   1      310.40      361.86     22.94 o
  13   5   1       62.70       66.03     12.98 o
  14   5   1      275.14      244.57     37.07 o
  15   5   1       43.26       56.55     22.62 o
  16   5   1       42.87       46.50     21.36 o
  17   5   1       26.13       43.98     25.13 o
  18   5   1       75.13      130.70     31.42 o
  19   5   1       45.04       22.62     25.13 o
  20   5   1        3.93       11.31     25.13 o
  21   5   1        4.14       23.88     23.88 o
  22   5   1        1.39      -21.36     21.36 o
   1   6   1       11.39       17.89      5.10 o
   2   6   1       89.25      130.04     12.44 o
   3   6   1     1019.41     1108.63     36.43 o
   4   6   1     3849.87     3949.85    145.78 o
   5   6   1      631.42      722.72     22.78 o
   6   6   1      216.86      240.26     12.79 o
   7   6   1     2402.44     2517.28     54.84 o
   8   6   1      160.95      163.38      8.51 o
   9   6   1      281.67      285.35     13.19 o
  10   6   1      133.01      116.87     23.88 o
  11   6   1       93.98      118.13     23.88 o
  12   6   1       16.62       17.59     18.85 o
  13   6   1      419.12      410.95     42.73 o
  14   6   1       45.82       22.62     21.36 o
  15   6   1      106.44      115.62     27.65 o
  16   6   1       11.51        2.51     17.59 o
  17   6   1       41.29       95.51     30.16 o
  18   6   1       30.47       26.39     23.88 o
  19   6   1       22.65       15.08     22.62 o
  20   6   1        9.28      -25.13     20.11 o
  21   6   1       28.98        7.54     27.65 o
   1   7   1      906.30      920.35     35.19 o
   2   7   1     4835.54     5044.45    182.22 o
   3   7   1      125.10      118.13     20.11 o
   4   7   1      465.09      456.19     32.67 o
   5   7   1      156.54      140.01     12.57 o
   6   7   1     1206.32     1373.90     55.30 o
   7   7   1      247.95      231.46     12.79 o
   8   7   1      512.59      505.30     17.16 o
   9   7   1       14.63        5.84      4.16 o
  10   7   1       34.37       36.10      7.87 o
  11   7   1       45.05       28.90     18.85 o
  12   7   1      740.06      774.14     52.78 o
  13   7   1       75.18       37.70     21.36 o
  14   7   1       16.06        1.26     18.85 o
  15   7   1       88.23       65.35     25.13 o
  16   7   1       48.16       41.47     25.13 o
  17   7   1       59.01       32.67     23.88 o
  18   7   1       37.39       52.78     26.39 o
  19   7   1       14.75        8.80     22.62 o
  20   7   1        6.51      -11.31     21.36 o
  21   7   1        6.49      -18.85     21.36 o
   1   8   1     1439.70     1399.92     47.54 o
   2   8   1      204.83      232.49     27.65 o
   3   8   1      592.06      585.63     38.96 o
   4   8   1     1827.86     1802.13     81.69 o
   5   8   1       19.37        0.00     12.57 o
   6   8   1      294.39      317.30     18.85 o
   7   8   1       47.30       40.55      9.43 o
   8   8   1       81.84       75.97      7.84 o
   9   8   1      228.25      230.08     10.51 o
  10   8   1       71.64       80.33     13.31 o
  11   8   1      181.63      165.89     28.90 o
  12   8   1      161.17      184.74     31.42 o
  13   8   1      137.13      147.04     30.16 o
  14   8   1      114.09      105.56     27.65 o
  15   8   1       79.89       89.23     27.65 o
  16   8   1       28.51       45.24     25.13 o
  17   8   1       29.39       62.84     28.90 o
  18   8   1       15.21       36.44     26.39 o
  19   8   1        5.17        6.28     22.62 o
  20   8   1        5.06       51.53     28.90 o
   1   9   1      432.31      380.02     22.65 o
   2   9   1      324.39      324.23     32.67 o
   3   9   1      466.90      415.97     35.19 o
   4   9   1       64.13       55.30     17.59 o
   5   9   1      123.37      135.73     23.88 o
   6   9   1       74.63       65.91      8.87 o
   7   9   1      164.85      147.02     20.74 o
   8   9   1      124.56      100.14     27.02 o
   9   9   1       68.12       76.92      7.05 o
  10   9   1        3.98        2.74      4.88 o
  11   9   1      114.31      137.88     14.07 o
  12   9   1        1.63       35.19     20.11 o
  13   9   1        7.29       -5.03     17.59 o
  14   9   1        2.15       15.08     21.36 o
  15   9   1        9.19       -2.51     20.11 o
  16   9   1        1.85       38.96     26.39 o
  17   9   1        0.16        1.26     21.36 o
  18   9   1        2.25      -26.39     17.59 o
  19   9   1        0.64       27.65     27.65 o
  20   9   1        0.04      -12.57     22.62 o
   1  10   1      310.18      298.51     25.76 o
   2  10   1       88.93       95.51     21.36 o
   3  10   1      169.17      160.86     26.39 o
   4  10   1      733.27      698.73     47.76 o
   5  10   1       13.10       -6.28     15.08 o
   6  10   1      538.94      575.58     43.98 o
   7  10   1      119.36      120.85     11.24 o
   8  10   1      120.10      130.09     18.22 o
   9  10   1       35.16       52.48     15.18 o
  10  10   1        3.36        1.18      4.42 o
  11  10   1       86.72      104.82      9.30 o
  12  10   1       28.82       53.46     12.57 o
  13  10   1        7.55      -20.11     21.36 o
  14  10   1       16.10       20.11     20.11 o
  15  10   1        4.89       -3.77     22.62 o
  16  10   1       10.66       32.67     22.62 o
  17  10   1        0.55       52.78     26.39 o
  18  10   1        0.08       -1.26     23.88 o
  19  10   1        3.46      -12.57     22.62 o
   1  11   1       69.70       94.66     16.81 o
   2  11   1      182.29      162.12     28.90 o
   3  11   1      422.16      457.44     45.24 o
   4  11   1       91.21       94.25     25.13 o
   5  11   1       23.50       -1.26     15.08 o
   6  11   1      124.23      189.76     32.67 o
   7  11   1      192.33      186.25     14.49 o
   8  11   1       13.53        5.17     17.59 o
   9  11   1       63.83       61.35      7.89 o
  10  11   1        0.33       -7.55      5.03 o
  11  11   1        3.44       -5.62      9.34 o
  12  11   1        8.17      -26.39     17.59 o
  13  11   1       21.05       12.57     21.36 o
  14  11   1       11.39       -6.28     20.11 o
  15  11   1        6.57      -24.51     16.34 o
  16  11   1        3.66       -7.54     20.11 o
  17  11   1        3.55        3.77     26.39 o
  18  11   1        1.72       -1.26     23.88 o
   1  12   1      705.59      737.87     87.97 o
   2  12   1      218.05      236.26     35.19 o
   3  12   1      773.03      795.50     56.55 o
   4  12   1     2135.42     1980.58    101.79 o
   5  12   1      258.78      346.85     42.73 o
   6  12   1      924.38      829.43     61.58 o
   7  12   1       54.06       73.57     15.08 o
   8  12   1      199.61      182.74     14.72 o
   9  12   1      120.61      144.32     12.65 o
  10  12   1      183.65      222.51     29.53 o
  11  12   1       26.84       39.74     24.51 o
  12  12   1       11.94       12.57     25.13 o
  13  12   1      113.19      108.08     32.67 o
  14  12   1       59.29       15.08     23.88 o
  15  12   1        1.59       36.44     25.13 o
  16  12   1       30.54      -26.39     22.62 o
  17  12   1       24.36       -5.03     23.88 o
   1  13   1      547.49      573.06     56.55 o
   2  13   1      303.80      354.39     45.24 o
   3  13   1       71.15       60.32     27.65 o
   4  13   1       30.06       40.21     25.13 o
   5  13   1      494.53      421.00     50.27 o
   6  13   1      310.91      399.64     49.01 o
   7  13   1       72.84       75.30     38.33 o
   8  13   1       51.11       58.78     33.30 o
   9  13   1        7.59       21.36     21.36 o
  10  13   1       29.94       24.58     13.48 o
  11  13   1      112.20      130.70     32.67 o
  12  13   1       25.10       47.76     25.13 o
  13  13   1       43.39       84.20     31.42 o
  14  13   1       14.76       -3.77     22.62 o
  15  13   1        3.07      -28.28     18.85 o
  16  13   1        2.58       31.42     31.42 o
   1  14   1       11.00      -25.13     17.59 o
   2  14   1       11.05      -22.62     17.59 o
   3  14   1        6.72       -3.77     16.34 o
   4  14   1        5.81       21.36     20.11 o
   5  14   1        4.77       -6.28     18.85 o
   6  14   1        1.63       21.36     21.36 o
   7  14   1       16.41       12.57     21.36 o
   8  14   1       21.27       23.88     23.88 o
   9  14   1       14.15       79.17     27.65 o
  10  14   1        0.13      -10.81     13.20 o
  11  14   1       11.44      -18.85     20.11 o
  12  14   1        5.10       13.82     23.88 o
  13  14   1        2.85       23.88     26.39 o
  14  14   1        3.79       -5.03     23.88 o
   1  15   1       74.33      134.47     33.93 o
   2  15   1      110.04      143.27     35.19 o
   3  15   1       30.06       20.11     25.13 o
   4  15   1       29.82       13.82     22.62 o
   5  15   1       10.62       32.67     23.88 o
   6  15   1       40.04       23.88     22.62 o
   7  15   1       25.04       25.13     26.39 o
   8  15   1       63.64       82.94     31.42 o
   9  15   1       16.37       10.05     23.88 o
  10  15   1        0.38        3.77     22.62 o
  11  15   1       22.45        5.03     26.39 o
  12  15   1       10.89        3.77     25.13 o
  13  15   1        1.20       -7.54     25.13 o
   1  16   1      136.30      129.44     38.96 o
   2  16   1       64.53       72.89     32.67 o
   3  16   1       22.57       36.44     27.65 o
   4  16   1       26.21      108.08     32.67 o
   5  16   1        4.04        2.51     18.85 o
   6  16   1       13.17      -17.59     21.36 o
   7  16   1        7.23       12.57     26.39 o
   8  16   1       24.50        0.00     26.39 o
   9  16   1       15.12      -30.16     20.11 o
  10  16   1        1.76        8.80     26.39 o
  11  16   1       16.30      -25.13     22.62 o
   2  17   1       44.99       98.02     36.44 o
   3  17   1        6.14       16.34     25.13 o
   4  17   1       29.83       26.39     28.90 o
   5  17   1       17.18       33.93     26.39 o
   6  17   1       21.49       17.59     25.13 o
   7  17   1        5.24       22.62     28.90 o
   8  17   1       38.40       75.40     33.93 o
   2  18   1       32.06       20.11     26.39 o
   3  18   1       22.68      114.36     36.44 o
   4  18   1      121.37       75.40     35.19 o
   5  18   1        6.02        7.54     28.90 o
   0   0   2    99415.95    99403.57   3677.15 o
   2   0   2     8695.78     8685.73    179.94 o
   4   0   2    65451.23    68951.19   1664.94 o
   6   0   2     1384.90     1411.12     43.43 o
   8   0   2      787.02      757.34     27.98 o
  10   0   2     7990.21     7971.70    202.36 o
  12   0   2     1869.00     1861.19     82.94 o
  14   0   2      982.17      820.63     47.76 o
  16   0   2      223.56      233.93     30.16 o
  18   0   2      115.66       98.41     35.19 o
  20   0   2       38.86       45.24     22.62 o
  22   0   2        7.12       -2.51     21.36 o
   0   1   2    20520.39    21039.71    429.50 o
   1   1   2      381.22      378.49     10.33 o
   2   1   2      813.92      859.72     14.88 o
   3   1   2    10087.16     9902.58    141.00 o
   4   1   2      379.89      390.06     11.36 o
   5   1   2     1185.77     1154.41     20.48 o
   6   1   2      851.51      797.14     17.32 o
   7   1   2     1504.69     1543.01     29.25 o
   8   1   2      295.98      317.94     10.87 o
   9   1   2      964.73      942.55     21.21 o
  10   1   2       26.78       28.49      5.68 o
  11   1   2      201.49      210.40     11.11 o
  12   1   2        4.45       -1.19      5.60 o
  13   1   2       16.78       17.50      8.27 o
  14   1   2       17.60       23.03      7.92 o
  15   1   2      113.53      117.16     12.08 o
  16   1   2       64.13       57.18     10.22 o
  17   1   2        4.26        6.49      8.34 o
  18   1   2        1.17       -5.41     11.45 o
  19   1   2        7.12       -3.16     12.29 o
  20   1   2        2.41        4.13     15.08 o
  21   1   2        5.94       -8.80     18.85 o
  22   1   2        1.24      -14.45     14.22 o
   0   2   2     2242.32     2261.01     55.10 o
   1   2   2     3045.79     3080.77     45.41 o
   2   2   2      442.48      415.05      9.02 o
   3   2   2      874.10      895.35     14.97 o
   4   2   2      756.64      725.60     16.23 o
   5   2   2       10.23        9.67      4.12 o
   6   2   2      403.45      409.95     15.86 o
   7   2   2      423.78      453.04     16.87 o
   8   2   2      203.98      220.36     10.59 o
   9   2   2      480.79      499.68     17.05 o
  10   2   2      114.48      118.06      8.69 o
  11   2   2       81.01       83.49      7.76 o
  12   2   2       24.04       31.27      7.92 o
  13   2   2      144.26      123.15     13.24 o
  14   2   2       11.09       -0.59     11.31 o
  15   2   2       19.69       18.05      7.38 o
  16   2   2       25.32       30.93     12.03 o
  17   2   2        2.69       15.30     12.35 o
  18   2   2        6.50       14.99     12.86 o
  19   2   2        4.83      -15.37     11.94 o
  20   2   2        3.85        0.00     18.85 o
  21   2   2        1.03       -7.19     27.02 o
  22   2   2        1.55       19.57     14.64 o
   0   3   2     5321.70     5033.95    100.46 o
   1   3   2     1728.36     1708.23     24.56 o
   2   3   2      481.65      462.79     10.07 o
   3   3   2       45.64       51.89      4.55 o
   4   3   2     1066.52     1108.54     29.67 o
   5   3   2      377.73      343.82     13.24 o
   6   3   2      511.27      508.82     33.44 o
   7   3   2       33.81       29.99      4.81 o
   8   3   2      167.09      174.43      9.02 o
   9   3   2        9.63       12.22      4.97 o
  10   3   2      273.96      290.97     12.51 o
  11   3   2       92.98       79.46     18.14 o
  12   3   2       48.88       45.81      8.22 o
  13   3   2        7.15      -16.34     12.57 o
  14   3   2       87.10       57.81     20.11 o
  15   3   2       21.43       10.05     16.34 o
  16   3   2       32.69       56.55     22.62 o
  17   3   2        7.10      -22.62     15.08 o
  18   3   2        6.14       18.93     13.24 o
  19   3   2        8.20        3.93     13.58 o
  20   3   2        4.30       14.56     15.03 o
  21   3   2        3.33      -20.11     18.85 o
  22   3   2        5.63       13.82     23.88 o
   0   4   2     3014.49     3051.15     63.92 o
   1   4   2      958.03      944.94     25.20 o
   2   4   2      808.99      860.45     15.16 o
   3   4   2     1352.96     1314.52     24.36 o
   4   4   2      294.84      292.72     12.68 o
   5   4   2     1264.73     1208.46     26.32 o
   6   4   2      484.90      511.72     39.34 o
   7   4   2      585.83      557.82     18.61 o
   8   4   2      129.76      130.97     10.16 o
   9   4   2      204.42      217.63     11.13 o
  10   4   2      221.64      198.80     23.88 o
  11   4   2       71.79       78.17     12.86 o
  12   4   2       59.71       57.53     11.45 o
  13   4   2       13.74       22.62     15.08 o
  14   4   2       30.70       13.82     16.34 o
  15   4   2      109.31      100.54     22.62 o
  16   4   2       69.06       81.69     23.88 o
  17   4   2        8.98        2.51     20.11 o
  18   4   2       35.56       16.34     20.11 o
  19   4   2       12.67        7.54     18.85 o
  20   4   2        8.13       16.80     15.53 o
  21   4   2        4.69       -7.54     23.88 o
  22   4   2        2.77        3.77     22.62 o
   0   5   2     7918.72     7851.90    152.01 o
   1   5   2       21.30       24.50      3.51 o
   2   5   2      901.20      882.77     16.03 o
   3   5   2       60.03       59.16      8.95 o
   4   5   2     1809.20     1812.12     46.44 o
   5   5   2      479.01      468.15     14.52 o
   6   5   2      470.24      453.47     14.60 o
   7   5   2       17.59       20.30      5.86 o
   8   5   2      521.43      468.29     25.76 o
   9   5   2      193.89      189.20     12.90 o
  10   5   2      721.97      693.57     28.06 o
  11   5   2      119.00      111.85     21.36 o
  12   5   2       23.46       15.08     15.08 o
  13   5   2       24.49       33.93     17.59 o
  14   5   2      163.15       99.28     23.88 o
  15   5   2       91.18       66.61     23.88 o
  16   5   2       49.52       54.04     21.36 o
  17   5   2       20.89       -1.26     18.85 o
  18   5   2        0.33       15.08     22.62 o
  19   5   2        4.62      -17.59     18.85 o
  20   5   2       21.44       10.05     20.11 o
  21   5   2        2.11       -9.48     14.48 o
   0   6   2     3234.23     3342.50     69.66 o
   1   6   2      338.68      316.84     15.10 o
   2   6   2      474.29      458.53     15.24 o
   3   6   2     4286.53     4517.31     70.67 o
   4   6   2      183.33      214.02     10.80 o
   5   6   2      198.97      235.20     12.48 o
   6   6   2       88.51      116.86     13.04 o
   7   6   2      884.04      939.41     27.28 o
   8   6   2      445.38      480.22     22.54 o
   9   6   2        8.36       18.73      8.75 o
  10   6   2      100.70      102.69     12.32 o
  11   6   2      363.48      350.20     19.97 o
  12   6   2      279.78      278.99     33.93 o
  13   6   2      267.92      266.42     35.19 o
  14   6   2       55.83       35.19     20.11 o
  15   6   2       60.57       80.43     23.88 o
  16   6   2       38.73       21.36     21.36 o
  17   6   2      146.21      135.73     31.42 o
  18   6   2       49.39       79.17     26.39 o
  19   6   2       19.32        5.03     23.88 o
  20   6   2        1.09       10.05     23.88 o
  21   6   2       21.50       13.82     25.13 o
   0   7   2     4420.22     4452.73    109.80 o
   1   7   2      330.27      334.37     12.31 o
   2   7   2     1802.01     1799.15     42.47 o
   3   7   2      366.34      393.32     16.28 o
   4   7   2      130.01      105.16      9.42 o
   5   7   2      371.87      361.58     15.64 o
   6   7   2     1464.42     1491.98     41.41 o
   7   7   2       40.36       69.83     17.05 o
   8   7   2      158.61      148.52     15.38 o
   9   7   2      353.43      344.17     21.43 o
  10   7   2      617.05      622.08     30.16 o
  11   7   2      366.75      349.10     20.74 o
  12   7   2       88.25       74.15     22.62 o
  13   7   2      113.31      111.85     26.39 o
  14   7   2      305.09      315.44     37.70 o
  15   7   2      109.30       94.25     26.39 o
  16   7   2       44.59       54.04     22.62 o
  17   7   2        4.06       13.82     21.36 o
  18   7   2       17.10       22.62     23.88 o
  19   7   2        0.37       31.42     23.88 o
  20   7   2       59.20       50.27     27.65 o
   0   8   2     1543.02     1577.91     45.89 o
   1   8   2      322.46      303.77     12.12 o
   2   8   2      546.56      557.32     16.64 o
   3   8   2      117.68      122.22     14.59 o
   4   8   2       25.20       28.95      4.16 o
   5   8   2      475.03      482.16     26.46 o
   6   8   2      292.35      298.93     16.48 o
   7   8   2      680.79      634.57     34.05 o
   8   8   2      581.78      571.42     27.38 o
   9   8   2       83.81       87.47     13.58 o
  10   8   2      240.69      249.24     19.63 o
  11   8   2      146.34      153.84     15.99 o
  12   8   2       29.27       31.47     18.22 o
  13   8   2      123.83      101.79     25.13 o
  14   8   2       10.92      -11.31     17.59 o
  15   8   2       36.73       46.50     21.36 o
  16   8   2       50.30       42.73     23.88 o
  17   8   2       10.10        8.80     20.11 o
  18   8   2        6.36        3.77     20.11 o
  19   8   2        3.20       -2.51     23.88 o
  20   8   2        0.91        5.03     25.13 o
   0   9   2      458.36      453.67     35.19 o
   1   9   2      224.18      252.60     31.42 o
   2   9   2       59.98       55.30     17.59 o
   3   9   2       37.02       57.99      9.51 o
   4   9   2       75.05       73.37     11.66 o
   5   9   2      483.15      481.40     23.55 o
   6   9   2       44.21       44.27      8.34 o
   7   9   2       94.31       85.95     13.58 o
   8   9   2        3.52        9.14      9.65 o
   9   9   2       24.97       38.56     10.87 o
  10   9   2       40.42       45.30     11.78 o
  11   9   2       27.25       46.19     17.59 o
  12   9   2       43.35       54.06     11.61 o
  13   9   2       10.19       42.73     22.62 o
  14   9   2        7.35       13.82     20.11 o
  15   9   2       10.88       13.82     21.36 o
  16   9   2        0.25        8.80     18.85 o
  17   9   2        0.99       -2.51     20.11 o
  18   9   2        8.62        7.54     25.13 o
  19   9   2       11.97       -7.54     22.62 o
   0  10   2      709.19      706.27     47.76 o
   1  10   2       86.59       60.32     20.11 o
   2  10   2      128.70      158.35     26.39 o
   3  10   2       89.09       72.89     21.36 o
   4  10   2      367.98      393.22     22.78 o
   5  10   2      233.58      245.57     10.53 o
   6  10   2      124.87      117.42     16.28 o
   7  10   2       27.07       22.43     11.45 o
   8  10   2      103.27       97.30     15.03 o
   9  10   2       29.95       17.59     15.71 o
  10  10   2      186.79      184.45     31.42 o
  11  10   2       15.09       13.77     10.87 o
  12  10   2       10.99       30.09     11.31 o
  13  10   2       11.05       23.88     18.85 o
  14  10   2        5.12       18.85     20.11 o
  15  10   2       38.60       33.93     23.88 o
  16  10   2        6.60      -13.82     18.85 o
  17  10   2        8.55        8.80     23.88 o
  18  10   2        2.75      -12.57     21.36 o
   0  11   2      448.76      475.04     45.24 o
   1  11   2       98.99      101.79     23.88 o
   2  11   2       25.63       -3.77     13.82 o
   3  11   2      390.22      409.69     42.73 o
   4  11   2       27.16        1.26     15.08 o
   5  11   2      133.66      229.98     32.67 o
   6  11   2      111.73       95.51     25.13 o
   7  11   2      146.16      135.57     17.81 o
   8  11   2        4.34       16.14     17.59 o
   9  11   2       18.97       36.95     12.98 o
  10  11   2       20.82       14.69     11.45 o
  11  11   2       15.51        2.46     10.87 o
  12  11   2        0.49       10.05     21.36 o
  13  11   2       61.35       42.73     22.62 o
  14  11   2       19.41       23.88     23.88 o
  15  11   2        1.11      -25.13     18.85 o
  16  11   2        4.23       22.62     25.13 o
  17  11   2        2.06       -3.77     23.88 o
  18  11   2        4.05       11.31     22.62 o
   1  12   2      773.87      775.39     56.55 o
   2  12   2      616.16      750.26     54.04 o
   3  12   2      103.14      124.41     28.90 o
   4  12   2      411.86      374.50     43.98 o
   5  12   2      530.19      526.56     52.78 o
   6  12   2       11.79       10.05      7.00 o
   7  12   2       63.59       60.07     14.64 o
   8  12   2      213.85      205.39     22.54 o
   9  12   2      163.95      177.79     21.11 o
  10  12   2      105.47      159.83     21.36 o
  11  12   2        7.42        3.07     11.78 o
  12  12   2      231.24      243.80     38.96 o
  13  12   2       45.86       74.15     28.90 o
  14  12   2       97.02       99.28     30.16 o
  15  12   2        4.54       -5.03     20.11 o
  16  12   2        2.60      -17.59     21.36 o
  17  12   2       10.16       32.67     25.13 o
   1  13   2       15.60      -20.11     18.85 o
   2  13   2      517.36      495.15     52.78 o
   3  13   2      688.55      639.67     54.04 o
   4  13   2      127.85      133.21     31.42 o
   5  13   2      144.67      155.83     31.42 o
   6  13   2      246.32      276.48     40.21 o
   7  13   2       65.04       66.14     16.26 o
   8  13   2       97.85      107.81     17.71 o
   9  13   2      242.98      270.83     35.19 o
  10  13   2       39.77       56.04     15.99 o
  11  13   2       13.66       10.05     21.36 o
  12  13   2       51.85       81.69     30.16 o
  13  13   2       22.52      -12.57     21.36 o
  14  13   2        2.96       38.96     25.13 o
  15  13   2       12.24       -1.26     23.88 o
   1  14   2        8.63        5.03     20.11 o
   2  14   2       24.48        7.54     20.11 o
   3  14   2       14.56      -22.62     15.08 o
   4  14   2       40.36       33.93     22.62 o
   5  14   2       18.13       17.59     21.36 o
   6  14   2        2.34       -6.28     18.85 o
   7  14   2        3.16      -15.08     18.85 o
   8  14   2       10.15       -0.31     12.35 o
   9  14   2       21.63       50.83     15.92 o
  10  14   2        1.86        6.12     14.45 o
  11  14   2       18.20      -10.05     20.11 o
  12  14   2       11.21        5.03     22.62 o
  13  14   2        4.96        8.80     23.88 o
  14  14   2        1.83      -21.36     21.36 o
   2  15   2       84.01       94.25     30.16 o
   3  15   2       27.88       21.36     21.36 o
   4  15   2       25.71       21.36     22.62 o
   5  15   2       42.51       59.07     26.39 o
   6  15   2        8.93       21.36     22.62 o
   7  15   2       16.64       36.44     25.13 o
   8  15   2       51.89       62.71     18.07 o
   9  15   2       12.35       13.37     25.76 o
  10  15   2       23.23        0.00     23.88 o
  11  15   2        9.03        0.00     25.13 o
  12  15   2       19.77       25.13     27.65 o
   2  16   2       27.41       65.35     28.90 o
   3  16   2       28.85       66.61     28.90 o
   4  16   2        4.82       26.39     23.88 o
   5  16   2       20.54       12.57     20.11 o
   6  16   2       14.03       12.57     23.88 o
   7  16   2       43.15       95.51     33.93 o
   8  16   2       15.05       23.91     16.91 o
   9  16   2        8.34        6.28     23.88 o
  10  16   2       15.31       35.19     28.90 o
   3  17   2       28.56       45.24     28.90 o
   4  17   2       13.22       22.62     25.13 o
   5  17   2       61.35       66.61     31.42 o
   6  17   2        9.18       11.31     25.13 o
   7  17   2       12.36        6.72     17.51 o
   8  17   2       10.13       37.26     18.72 o
   3  18   2        8.36       37.70     28.90 o
   2   0   3    15530.05    15360.10    407.44 o
   4   0   3     1434.11     1392.18     37.66 o
   6   0   3       39.73       49.41      8.09 o
   8   0   3    10529.29    11662.08    232.84 o
  10   0   3      697.65      661.31     23.05 o
  12   0   3      349.23      334.56     20.38 o
  14   0   3     1080.76     1002.46     48.38 o
  16   0   3      240.47      242.27     21.76 o
  18   0   3      209.98      216.68     26.39 o
  20   0   3       16.58       -8.80     17.59 o
  22   0   3       33.24       27.65     23.88 o
   1   1   3     6425.96     6206.78    123.62 o
   2   1   3      586.26      588.61     18.10 o
   3   1   3      896.90      885.47     23.37 o
   4   1   3      952.03     1000.97     17.89 o
   5   1   3      115.72      121.36      6.39 o
   6   1   3       29.54       35.90      4.78 o
   7   1   3     2696.88     2743.15     48.13 o
   8   1   3      724.70      739.79     21.83 o
   9   1   3      177.68      179.53     10.54 o
  10   1   3       70.95       67.26     10.16 o
  11   1   3      131.70      120.81     11.75 o
  12   1   3      112.57      122.87     12.08 o
  13   1   3      151.27      168.89     14.02 o
  14   1   3       37.88       21.50     12.41 o
  15   1   3        5.15        6.14      8.44 o
  16   1   3        0.07        5.53      7.84 o
  17   1   3       22.69       17.41      8.40 o
  18   1   3        5.60        2.00     13.80 o
  19   1   3       26.76       18.73     14.13 o
  20   1   3       22.87       -1.91     13.58 o
  21   1   3        0.44       -5.45     15.92 o
  22   1   3        0.56       -9.61     13.75 o
   1   2   3      492.44      493.53     11.26 o
   2   2   3     1029.34      980.71     20.57 o
   3   2   3      972.51      988.09     18.24 o
   4   2   3      258.59      253.51      8.00 o
   5   2   3      141.84      141.11      8.64 o
   6   2   3      145.19      159.75     11.05 o
   7   2   3        6.98       -0.12      4.40 o
   8   2   3      484.54      487.79     15.94 o
   9   2   3      213.98      235.16     11.20 o
  10   2   3       27.28       26.82      6.64 o
  11   2   3       27.60       41.71      8.44 o
  12   2   3       78.21       76.55     10.16 o
  13   2   3       99.93      100.81     11.46 o
  14   2   3       15.41       17.81      8.65 o
  15   2   3       16.92       22.44      9.21 o
  16   2   3        6.48       26.07      9.21 o
  17   2   3        6.43        0.61     11.97 o
  18   2   3        9.16        7.02     15.08 o
  19   2   3        9.37       -3.85     13.24 o
  20   2   3        0.41       19.95     13.75 o
  21   2   3        0.80      -10.45     15.53 o
   1   3   3      207.74      210.29      8.20 o
   2   3   3      190.98      198.10     11.71 o
   3   3   3      343.20      358.05      9.55 o
   4   3   3     1181.34     1096.00     20.67 o
   5   3   3      252.14      266.62      9.00 o
   6   3   3     1008.81      972.87     21.71 o
   7   3   3      254.46      257.35     12.09 o
   8   3   3      107.42      100.59      7.97 o
   9   3   3       67.83       76.26      6.93 o
  10   3   3       23.50       27.33      7.01 o
  11   3   3       13.55       11.78      7.34 o
  12   3   3       55.64       51.86      9.66 o
  13   3   3        2.72       -1.92      7.34 o
  14   3   3       48.25       47.01      9.85 o
  15   3   3       30.80       25.31      9.28 o
  16   3   3       12.71       -0.85     16.49 o
  17   3   3        3.71        3.55     12.35 o
  18   3   3       24.95       10.68     14.22 o
  19   3   3        3.08        3.77     13.33 o
  20   3   3        6.03       16.45     15.38 o
  21   3   3        9.18      -21.36     17.59 o
   1   4   3      374.69      367.66      9.59 o
   2   4   3      177.31      173.80      7.39 o
   3   4   3     1679.12     1554.92     26.94 o
   4   4   3      472.22      464.04     11.70 o
   5   4   3       17.12       14.24      4.26 o
   6   4   3      215.36      225.81      9.65 o
   7   4   3      437.84      451.84     13.77 o
   8   4   3      526.01      527.73     17.31 o
   9   4   3      114.84      125.38     14.74 o
  10   4   3       79.08       80.93     10.29 o
  11   4   3      116.78      122.53     16.34 o
  12   4   3       49.96       41.22     15.08 o
  13   4   3      125.96      135.79     37.07 o
  14   4   3       12.51        2.80     12.57 o
  15   4   3       22.69       16.06     11.97 o
  16   4   3        9.17        7.07     11.97 o
  17   4   3        2.69        2.33     12.35 o
  18   4   3       19.38       46.02     16.42 o
  19   4   3       12.64       25.13     16.00 o
  20   4   3        4.94       27.99     16.42 o
  21   4   3        5.75       26.39     22.62 o
   1   5   3      242.69      249.57      8.64 o
   2   5   3      681.91      662.21     13.98 o
   3   5   3       42.08       33.91      5.27 o
   4   5   3     3636.35     3545.06     60.33 o
   5   5   3      144.60      176.10     10.15 o
   6   5   3      857.87      836.74     21.57 o
   7   5   3      180.61      190.35     13.23 o
   8   5   3       49.80       46.17      8.20 o
   9   5   3       70.91       66.84     11.45 o
  10   5   3       53.64       56.23     11.45 o
  11   5   3       24.07        8.80     13.82 o
  12   5   3      251.60      252.60     28.90 o
  13   5   3       19.10       27.65     16.34 o
  14   5   3      216.12      179.71     28.90 o
  15   5   3        7.79      -18.85     13.82 o
  16   5   3      117.42      142.96     19.86 o
  17   5   3       53.83       43.36     16.00 o
  18   5   3       41.13       37.91     16.42 o
  19   5   3        7.91        4.95     13.75 o
  20   5   3        6.07       16.81     16.42 o
  21   5   3        3.54        4.87     17.31 o
   1   6   3     1816.90     1984.45     35.87 o
   2   6   3      208.11      220.03      9.66 o
   3   6   3      821.71      825.00     38.45 o
   4   6   3      752.65      760.97     27.58 o
   5   6   3      153.98      156.05     11.48 o
   6   6   3      124.15      145.97     11.75 o
   7   6   3     1497.30     1512.25     39.54 o
   8   6   3      523.18      486.84     32.05 o
   9   6   3      269.05      251.88     27.65 o
  10   6   3       85.88       74.34     12.86 o
  11   6   3       49.51       54.51     12.35 o
  12   6   3        5.43       12.57     15.08 o
  13   6   3      173.87      140.75     26.39 o
  14   6   3       25.98       27.65     17.59 o
  15   6   3        2.69      -15.08     15.08 o
  16   6   3        9.04       22.62     20.11 o
  17   6   3       17.00       17.59     18.85 o
  18   6   3        2.28       -1.01     16.97 o
  19   6   3       33.51       37.07     17.77 o
  20   6   3        0.78        4.55     30.79 o
   1   7   3       60.11       68.44      9.07 o
   2   7   3     1930.24     1966.31     39.19 o
   3   7   3      182.62      186.75      8.88 o
   4   7   3      208.10      213.61     13.44 o
   5   7   3       14.72       25.25      8.62 o
   6   7   3     1626.70     1635.32     43.10 o
   7   7   3       71.17       77.01     17.26 o
   8   7   3      194.41      172.21     16.88 o
   9   7   3      133.02      145.95     16.88 o
  10   7   3      271.43      297.90     20.83 o
  11   7   3      217.65      204.66     18.97 o
  12   7   3        6.82       -8.22     10.55 o
  13   7   3      100.90       79.17     22.62 o
  14   7   3      195.81      202.33     32.67 o
  15   7   3      101.85       82.94     23.88 o
  16   7   3       88.18      109.33     27.65 o
  17   7   3       24.42       -3.77     18.85 o
  18   7   3       41.87       50.27     23.88 o
  19   7   3       14.42       14.15     16.81 o
  20   7   3        9.26       27.65     18.97 o
   1   8   3        6.61        4.79      4.19 o
   2   8   3      487.52      505.88     22.29 o
   3   8   3      729.80      709.98     18.14 o
   4   8   3      660.78      664.03     23.46 o
   5   8   3       37.71       49.74      8.67 o
   6   8   3      647.09      606.07     22.32 o
   7   8   3      325.65      309.08     27.02 o
   8   8   3      142.48      145.49     19.48 o
   9   8   3       45.26       41.98     11.97 o
  10   8   3       27.15       31.56     13.20 o
  11   8   3      131.84      144.63     17.59 o
  12   8   3      169.93      203.36     19.01 o
  13   8   3        3.23      -27.94     28.28 o
  14   8   3       16.32       12.57     18.85 o
  15   8   3        0.48      -10.05     16.34 o
  16   8   3        4.77       12.57     20.11 o
  17   8   3       58.59       46.50     22.62 o
  18   8   3        9.13       33.93     25.13 o
  19   8   3       19.44        6.28     23.88 o
   1   9   3      336.61      322.84     13.89 o
   2   9   3       92.81      110.62      8.71 o
   3   9   3       54.98       64.24      6.29 o
   4   9   3       92.85       99.21     10.67 o
   5   9   3       41.23       31.74      8.08 o
   6   9   3       67.83       65.35     16.34 o
   7   9   3        4.97        0.63      9.77 o
   8   9   3       31.09       13.17     10.19 o
   9   9   3       68.49       67.21     14.13 o
  10   9   3       25.83       21.36     11.55 o
  11   9   3       29.05       50.58     12.68 o
  12   9   3        4.78        7.32     19.48 o
  13   9   3       21.08       20.81     18.85 o
  14   9   3        3.81       -2.51     17.59 o
  15   9   3       31.87       28.90     21.36 o
  16   9   3        2.69       -6.28     16.34 o
  17   9   3        2.06       20.11     23.88 o
  18   9   3        0.11       -7.54     20.11 o
  19   9   3        3.06       11.31     25.13 o
   1  10   3      100.59       96.94      8.44 o
   2  10   3      670.55      645.08     20.43 o
   3  10   3        2.31        4.03      5.26 o
   4  10   3       83.51       82.91     14.52 o
   5  10   3       13.14       -4.40      9.77 o
   6  10   3       85.84       80.51     21.36 o
   7  10   3        4.49       -1.20     18.85 o
   8  10   3      117.92      103.75     17.31 o
   9  10   3       66.89       78.49     18.22 o
  10  10   3        0.19       16.16     14.45 o
  11  10   3       60.54       71.22     15.03 o
  12  10   3       35.60       46.11     13.24 o
  13  10   3        8.83       -3.77     15.08 o
  14  10   3       10.72       10.05     21.36 o
  15  10   3        1.15       -8.80     18.85 o
  16  10   3        0.83      -13.82     18.85 o
  17  10   3        2.52      -16.34     18.85 o
  18  10   3        1.96        0.00     20.11 o
   1  11   3      259.05      267.53     15.03 o
   2  11   3      135.28      138.40     17.22 o
   3  11   3      129.69      128.64      9.14 o
   4  11   3       53.82       80.46     15.53 o
   5  11   3       13.40       40.21     13.33 o
   6  11   3       32.03       25.39     13.24 o
   7  11   3      106.70      102.15     16.81 o
   8  11   3       25.13       21.50     13.20 o
   9  11   3      180.25      194.76     22.54 o
  10  11   3        6.94       14.18     12.35 o
  11  11   3       13.21       21.99     16.97 o
  12  11   3       36.86       49.12     14.80 o
  13  11   3        2.13      -22.62     15.08 o
  14  11   3        5.27       41.47     22.62 o
  15  11   3        3.73      -15.08     18.85 o
  16  11   3        5.39       12.57     23.88 o
  17  11   3        3.71        7.54     21.36 o
   1  12   3      418.72      422.72     19.49 o
   2  12   3      300.34      345.04     22.05 o
   3  12   3       95.89      123.95     17.37 o
   4  12   3       61.16       55.07      7.67 o
   5  12   3      380.53      406.47     30.06 o
   6  12   3       50.09       58.86     16.28 o
   7  12   3        9.60       26.51     13.58 o
   8  12   3      485.38      445.81     37.07 o
   9  12   3       75.77      104.44     20.74 o
  10  12   3       69.47       88.54     42.10 o
  11  12   3       33.24       38.96     15.11 o
  12  12   3       57.61       75.40     25.13 o
  13  12   3        6.56      -24.51     16.34 o
  14  12   3       43.44       27.65     23.88 o
  15  12   3       21.77       21.36     23.88 o
  16  12   3       39.99       41.47     26.39 o
   1  13   3      501.98      482.19     40.21 o
   2  13   3       39.53       38.75     11.96 o
   3  13   3       55.57       55.30     25.13 o
   4  13   3       62.29       73.57     22.62 o
   5  13   3       45.70       31.12     15.03 o
   6  13   3      178.55      177.54     27.65 o
   7  13   3       94.62      103.20     45.87 o
   8  13   3       17.31       -5.54     11.97 o
   9  13   3       12.73       19.28     14.13 o
  10  13   3       43.90       25.60     15.53 o
  11  13   3       11.07       -8.80     18.85 o
  12  13   3        7.39       30.16     21.36 o
  13  13   3       36.38      -20.11     22.62 o
  14  13   3       11.90       36.44     22.62 o
  15  13   3       15.92       51.53     28.90 o
   3  14   3       26.86       38.96     21.36 o
   4  14   3       24.06       23.04     14.64 o
   5  14   3       29.65       15.12     16.34 o
   6  14   3        6.75       18.39     18.85 o
   7  14   3        5.95        6.83     30.79 o
   8  14   3       32.06       11.04     14.16 o
   9  14   3       16.80       35.72     16.81 o
  10  14   3        0.22       10.23     16.34 o
  11  14   3        2.64      -15.08     20.11 o
  12  14   3        0.31       -2.51     21.36 o
  13  14   3        2.81       17.59     27.65 o
   3  15   3       81.55       96.77     31.42 o
   4  15   3       91.05      126.10     22.16 o
   5  15   3        0.87        6.13     14.64 o
   6  15   3       63.12       95.82     33.93 o
   7  15   3       41.19       56.19     18.41 o
   8  15   3       25.03       30.76     17.18 o
   9  15   3       18.05       26.39     16.88 o
  10  15   3        0.19      -22.62     17.59 o
  11  15   3       16.57       67.86     31.42 o
   4  16   3       24.32       15.76     15.53 o
   5  16   3        8.02       15.19     15.92 o
   6  16   3       22.67       57.09     18.60 o
   7  16   3       21.20       39.83     18.41 o
   8  16   3        0.26       -4.07     15.03 o
   9  16   3        5.72       59.07     27.65 o
   4  17   3       79.57       75.73     30.16 o
   5  17   3       13.21       38.37     25.13 o
   6  17   3       33.11       22.26     18.10 o
   0   0   4     3720.80     3910.89    167.14 o
   2   0   4     2113.56     2294.96     74.65 o
   4   0   4     8886.14     9222.39    254.59 o
   6   0   4     5900.84     5897.46    155.31 o
   8   0   4       19.54       28.44      6.73 o
  10   0   4       49.55       73.88     11.94 o
  12   0   4      295.51      318.18     22.94 o
  14   0   4      499.83      486.54     30.16 o
  16   0   4       30.48       16.06     14.45 o
  18   0   4      103.70       91.90     18.07 o
  20   0   4       59.72       61.58     25.13 o
   0   1   4      489.82      513.85     27.09 o
   1   1   4      689.18      697.42     27.57 o
   2   1   4     1112.52     1095.98     31.25 o
   3   1   4     3492.84     3578.95     77.12 o
   4   1   4     2421.89     2537.36     55.03 o
   5   1   4     1393.23     1359.06     34.61 o
   6   1   4      262.63      240.38      9.27 o
   7   1   4      158.22      155.25      8.39 o
   8   1   4       17.16       16.59      6.37 o
   9   1   4       74.11       89.32     10.05 o
  10   1   4       92.34       85.23      8.52 o
  11   1   4       84.06       84.16      8.92 o
  12   1   4       13.84        7.39      6.80 o
  13   1   4       47.33       49.24      8.65 o
  14   1   4       50.04       28.00      8.27 o
  15   1   4       18.17       13.21      7.96 o
  16   1   4       36.57       31.79      9.03 o
  17   1   4        9.85       18.85     11.79 o
  18   1   4        1.09        2.54     13.04 o
  19   1   4        1.78       11.83     12.86 o
  20   1   4        2.92        5.78     16.97 o
  21   1   4        2.45       -2.88     13.75 o
   0   2   4        6.32        9.14      9.65 o
   1   2   4      309.75      325.80     16.69 o
   2   2   4      266.70      280.96     10.04 o
   3   2   4      237.23      253.85      8.87 o
   4   2   4      548.54      512.39     13.78 o
   5   2   4      479.27      480.56     11.92 o
   6   2   4      402.11      378.85     10.43 o
   7   2   4      117.97      120.72     10.42 o
   8   2   4      175.66      186.82     11.41 o
   9   2   4      102.55       92.34     10.95 o
  10   2   4        4.55        3.53      6.79 o
  11   2   4       58.93       65.26     10.31 o
  12   2   4       13.37       18.40      8.81 o
  13   2   4       31.68       23.53      8.99 o
  14   2   4       15.46       11.53     11.20 o
  15   2   4        3.47       15.60      9.95 o
  16   2   4       11.51       16.66     10.29 o
  17   2   4        3.54        7.35      8.59 o
  18   2   4        6.75        5.69     10.29 o
  19   2   4       12.16       13.90     11.75 o
  20   2   4        1.72        8.21     18.22 o
  21   2   4        1.37       -8.93     12.86 o
   0   3   4     1369.34     1297.04     41.31 o
   1   3   4      248.35      253.59     11.46 o
   2   3   4      158.96      168.90      8.62 o
   3   3   4      284.76      306.12     11.27 o
   4   3   4       23.19       27.21      3.92 o
   5   3   4      415.44      422.61     11.38 o
   6   3   4        1.22        1.62      3.86 o
   7   3   4       14.62       16.50      4.56 o
   8   3   4       67.32       69.99      7.05 o
   9   3   4        6.96        6.30      6.24 o
  10   3   4      435.44      418.64     27.51 o
  11   3   4       14.55        6.16      7.76 o
  12   3   4       23.21        2.70     10.71 o
  13   3   4        1.68       -1.30      8.65 o
  14   3   4       44.45       44.98     13.27 o
  15   3   4        8.16       10.49      9.55 o
  16   3   4       22.95       24.72     11.61 o
  17   3   4       21.84       18.19     16.34 o
  18   3   4        7.47        3.27     13.24 o
  19   3   4       11.66       14.01     14.80 o
  20   3   4       10.21       17.09     14.93 o
   0   4   4      216.26      229.52     12.51 o
   1   4   4      481.87      464.40     13.36 o
   2   4   4      573.17      560.84     14.98 o
   3   4   4      515.26      493.00     14.46 o
   4   4   4      130.59      151.03      8.18 o
   5   4   4      195.26      213.04      9.71 o
   6   4   4       22.65       25.52      5.49 o
   7   4   4      326.53      329.41     12.53 o
   8   4   4       75.45      100.68      9.10 o
   9   4   4      175.25      178.82     12.15 o
  10   4   4        1.36        9.14      8.22 o
  11   4   4       90.23       91.76     14.16 o
  12   4   4      132.60      141.23     32.67 o
  13   4   4       60.73      109.46     20.11 o
  14   4   4        0.58        4.85     12.57 o
  15   4   4       44.03       48.83     18.85 o
  16   4   4        3.20       14.26     12.68 o
  17   4   4        7.01        8.11     14.48 o
  18   4   4        9.29       -1.14     14.13 o
  19   4   4        1.09        5.66     16.97 o
  20   4   4        8.06       13.20     15.92 o
   0   5   4     4267.69     4119.96     88.80 o
   1   5   4       66.84       74.00      8.28 o
   2   5   4      143.14      163.80     14.82 o
   3   5   4      266.85      255.08     13.44 o
   4   5   4      108.33      123.28      8.09 o
   5   5   4       86.89      104.96      7.71 o
   6   5   4       81.32       72.06      6.98 o
   7   5   4       42.64       47.17      7.21 o
   8   5   4       47.89       58.30     12.88 o
   9   5   4       91.96       89.87     12.16 o
  10   5   4      750.22      750.57     37.10 o
  11   5   4       44.94       49.80     10.51 o
  12   5   4      548.82      553.77     29.86 o
  13   5   4       83.57       95.44     30.79 o
  14   5   4       58.44       42.73     13.58 o
  15   5   4       16.06       22.70     13.89 o
  16   5   4       35.55       37.56     16.34 o
  17   5   4       16.98       11.96     13.58 o
  18   5   4       33.43       26.39     16.00 o
  19   5   4       28.63       57.93     25.13 o
  20   5   4       26.38       31.71     20.74 o
   0   6   4      503.93      528.28     23.71 o
   1   6   4      867.14      864.87     27.55 o
   2   6   4      365.60      364.30     17.45 o
   3   6   4     2088.97     2073.24     48.42 o
   4   6   4      188.58      211.99     12.15 o
   5   6   4       53.96       61.28      6.81 o
   6   6   4       65.10       59.07      8.19 o
   7   6   4       12.17        0.35      8.51 o
   8   6   4       53.89       62.31     10.51 o
   9   6   4      419.46      354.88     24.70 o
  10   6   4       15.94       18.03     10.52 o
  11   6   4       21.12       20.40     10.16 o
  12   6   4      207.02      218.49     28.18 o
  13   6   4       62.32       76.64     15.99 o
  14   6   4       44.03       31.97     13.89 o
  15   6   4      121.56      118.32     32.67 o
  16   6   4        2.35      -17.66     11.78 o
  17   6   4        4.96       -6.28     13.75 o
  18   6   4       20.89       27.22     15.53 o
  19   6   4       12.37       23.05     16.61 o
   0   7   4      849.23      816.78     32.05 o
   1   7   4      380.31      361.89     14.13 o
   2   7   4       81.58       92.95     12.16 o
   3   7   4        9.39       18.18      9.61 o
   4   7   4      210.77      224.83     13.30 o
   5   7   4      190.69      177.12     12.33 o
   6   7   4      538.87      530.71     35.46 o
   7   7   4      424.05      383.85     20.41 o
   8   7   4       68.60       70.79     11.92 o
   9   7   4      183.53      227.88     18.02 o
  10   7   4     1414.23     1380.89     42.99 o
  11   7   4      388.50      381.12     22.65 o
  12   7   4       53.32       59.47     12.52 o
  13   7   4       26.26       21.03     12.98 o
  14   7   4       98.46      112.71     19.31 o
  15   7   4       44.66       27.33     15.08 o
  16   7   4       38.31       33.93     26.39 o
  17   7   4       20.85       40.05     16.97 o
  18   7   4        3.00       -5.62     15.03 o
  19   7   4        0.81       -2.00     16.42 o
   0   8   4      445.00      452.60     22.30 o
   1   8   4      301.75      313.77     13.97 o
   2   8   4      825.38      825.80     22.34 o
   3   8   4      441.88      421.24     25.76 o
   4   8   4       16.74       19.21      7.14 o
   5   8   4        2.62        8.27      6.47 o
   6   8   4      219.95      248.51     18.56 o
   7   8   4      258.34      286.44     20.08 o
   8   8   4      151.62      146.02     15.90 o
   9   8   4       47.43       56.91     17.26 o
  10   8   4       11.71       10.05     17.59 o
  11   8   4       26.85       26.99     11.02 o
  12   8   4       82.66      101.09     14.12 o
  13   8   4       66.72       73.66     17.66 o
  14   8   4       36.06       39.51     21.99 o
  15   8   4       30.18       46.50     20.11 o
  16   8   4        3.55        3.55     12.86 o
  17   8   4        9.59       -1.89     16.00 o
  18   8   4        2.60       26.49     17.18 o
   0   9   4       68.72       58.80     10.66 o
   1   9   4        5.45        5.96      5.53 o
   2   9   4       22.96       20.88      5.43 o
   3   9   4       35.70       22.78      7.61 o
   4   9   4       82.43       97.65     10.60 o
   5   9   4      219.08      212.76     17.89 o
   6   9   4       12.81        9.32     10.55 o
   7   9   4        5.89       -1.26     11.31 o
   8   9   4       11.50       -2.57     10.19 o
   9   9   4       43.54       37.66     13.58 o
  10   9   4        3.61       -2.11     11.08 o
  11   9   4        1.76        4.52     10.87 o
  12   9   4       29.64       33.45     13.82 o
  13   9   4        2.40       13.40     11.97 o
  14   9   4        8.94        3.77     17.59 o
  15   9   4        6.90       20.77     15.03 o
  16   9   4        4.01        1.89     14.22 o
  17   9   4        2.63       -6.28     13.33 o
  18   9   4        7.18       20.24     17.31 o
   0  10   4       35.38       37.41      8.99 o
   1  10   4        3.52       -3.53      4.99 o
   2  10   4      165.60      172.43     10.95 o
   3  10   4        0.91       -4.85      5.01 o
   4  10   4      150.17      155.42     16.49 o
   5  10   4      127.20      130.22     19.55 o
   6  10   4      230.32      197.92     44.61 o
   7  10   4        5.99      -10.05     10.66 o
   8  10   4       47.68       56.75     15.11 o
   9  10   4        6.09        4.25     11.45 o
  10  10   4        0.43       11.45     21.36 o
  11  10   4        4.68        2.51     15.71 o
  12  10   4        4.47       21.36     18.22 o
  13  10   4        7.66       -5.03     16.34 o
  14  10   4        9.07       20.11     20.11 o
  15  10   4       11.84       31.42     21.36 o
  16  10   4        1.68        9.37     16.42 o
  17  10   4        4.14        1.82     17.59 o
   0  11   4        2.58       -6.97      7.75 o
   1  11   4        9.17        9.66      5.79 o
   2  11   4       43.15       56.21     10.70 o
   3  11   4      152.13      164.49     10.32 o
   4  11   4      135.27      136.38     19.86 o
   5  11   4      249.12      252.83     25.22 o
   6  11   4       22.26       50.19     15.03 o
   7  11   4       46.18       66.28     16.97 o
   8  11   4       16.79       22.49     19.48 o
   9  11   4       15.33        9.43     14.45 o
  10  11   4       58.80       59.07     16.88 o
  11  11   4        2.93       14.56     15.08 o
  12  11   4        5.42      -20.11     15.08 o
  13  11   4       31.45       36.44     21.36 o
  14  11   4        9.23       23.88     21.36 o
  15  11   4        0.99      -15.08     20.11 o
  16  11   4        6.03        1.26     21.36 o
   0  12   4      244.60      261.30     20.36 o
   1  12   4      119.65      125.97     13.51 o
   2  12   4      286.45      272.44     21.85 o
   3  12   4       33.18       32.67     21.36 o
   4  12   4      191.62      204.35     26.39 o
   5  12   4      396.44      402.08     33.31 o
   6  12   4        3.36       13.04     14.13 o
   7  12   4        7.64       12.73     13.75 o
   8  12   4      110.36      128.79     21.33 o
   9  12   4       39.37       21.81     29.53 o
  10  12   4        6.76       21.99     15.11 o
  11  12   4        9.58       -2.51     13.33 o
  12  12   4       80.06       61.58     26.39 o
  13  12   4        6.93       15.08     22.62 o
  14  12   4       22.75       18.85     22.62 o
  15  12   4       13.07       13.82     23.88 o
   0  13   4       21.41       35.19     21.36 o
   1  13   4       94.58      109.12     25.76 o
   2  13   4      173.66      157.09     33.93 o
   3  13   4      152.50       90.48     27.65 o
   4  13   4       89.53       64.84     23.88 o
   5  13   4       84.08       81.02     19.09 o
   6  13   4       94.87       67.69     19.09 o
   7  13   4       84.69       98.18     20.38 o
   8  13   4       67.11      115.72     45.87 o
   9  13   4       48.69       33.30     16.00 o
  10  13   4        8.74       10.05     15.11 o
  11  13   4        9.36       -1.26     21.36 o
  12  13   4       13.87       23.88     23.88 o
  13  13   4        9.52        2.51     25.13 o
   0  14   4       81.31       76.66     27.65 o
   1  14   4       13.90       23.65     16.34 o
   2  14   4       14.91       13.82     20.11 o
   3  14   4       10.55       -2.51     20.11 o
   4  14   4       20.89        8.21     33.30 o
   5  14   4       49.94       61.10     23.25 o
   6  14   4       13.41       -0.88     14.64 o
   7  14   4       12.28       12.49     15.03 o
   8  14   4        1.19      -13.26     12.86 o
   9  14   4        0.67       -5.92     15.71 o
  10  14   4       11.41       50.14     16.81 o
  11  14   4        6.42       51.53     27.65 o
  12  14   4       13.46       41.47     25.13 o
   0  15   4      112.36       96.77     30.16 o
   1  15   4       32.88       26.39     22.62 o
   2  15   4       50.20       51.53     25.13 o
   3  15   4       64.83       37.70     25.13 o
   4  15   4       22.67       33.93     25.13 o
   5  15   4        0.31        3.14     15.11 o
   6  15   4        0.52       18.92     16.81 o
   7  15   4       17.74       36.44     18.41 o
   8  15   4       27.07       23.25     17.77 o
   9  15   4        2.69       15.64     15.92 o
  10  15   4       19.40       22.62     23.88 o
   0  16   4       18.92       -1.26     20.11 o
   1  16   4       19.26       33.81     30.16 o
   2  16   4        7.27      -22.62     17.59 o
   3  16   4       34.46       26.39     25.13 o
   4  16   4        4.50       20.11     23.88 o
   5  16   4       10.87       10.50     17.31 o
   6  16   4        0.88        1.97     18.85 o
   7  16   4       16.81        6.75     16.81 o
   0  17   4      107.05      103.05     33.93 o
   1  17   4        4.62       16.15     17.71 o
   2  17   4        3.06       22.62     25.13 o
   2   0   5     2397.44     2433.51     82.64 o
   4   0   5      828.57      986.03     62.21 o
   6   0   5     1620.14     1745.58     90.48 o
   8   0   5      625.70      676.11     51.53 o
  10   0   5      106.25       84.88     11.35 o
  12   0   5       12.93       13.57      9.43 o
  14   0   5        8.27        7.73     10.00 o
  16   0   5       24.48       20.11     12.55 o
  18   0   5       42.51       66.98     22.62 o
   1   1   5     1524.61     1504.36     41.30 o
   2   1   5      581.22      581.68     23.39 o
   3   1   5       66.57       63.24     11.26 o
   4   1   5        5.13        6.87     11.97 o
   5   1   5       92.21      107.78     14.74 o
   6   1   5      295.46      308.24     21.95 o
   7   1   5      258.80      273.39     21.02 o
   8   1   5      302.17      358.74     28.87 o
   9   1   5       78.79       88.47      6.92 o
  10   1   5        4.43        2.97      7.44 o
  11   1   5      210.41      214.50     12.34 o
  12   1   5        4.03       -0.95      7.98 o
  13   1   5       23.32       30.12     10.34 o
  14   1   5        9.20        1.75      7.10 o
  15   1   5       38.04       32.93      8.92 o
  16   1   5       10.35       15.17      8.59 o
  17   1   5       20.86       26.10      9.98 o
  18   1   5       13.56        8.23     10.58 o
   1   2   5      125.99      120.51     13.45 o
   2   2   5      576.38      601.85     27.08 o
   3   2   5      103.82       98.72     14.41 o
   4   2   5       25.85       33.50      8.42 o
   5   2   5      121.18      110.21     11.96 o
   6   2   5       24.12       43.32     12.08 o
   7   2   5       58.50       71.34      9.61 o
   8   2   5      145.72      144.12      6.62 o
   9   2   5       11.98       17.79      4.54 o
  10   2   5        1.33       -3.90      4.90 o
  11   2   5       39.10       52.97      8.16 o
  12   2   5       67.68       83.72      9.39 o
  13   2   5       34.85       41.62      8.52 o
  14   2   5       39.61       31.59      8.58 o
  15   2   5        3.66        4.10      7.52 o
  16   2   5        3.20        8.11      8.94 o
  17   2   5        6.89       19.09      9.11 o
  18   2   5        7.27        7.68     10.97 o
  19   2   5        3.62       27.65     26.39 o
   1   3   5       67.90       73.17     21.99 o
   2   3   5      128.26      154.73     16.19 o
   3   3   5      110.90      115.86      7.66 o
   4   3   5      345.12      336.97     12.17 o
   5   3   5        6.08       10.34      4.87 o
   6   3   5      421.39      418.21     12.19 o
   7   3   5       76.81       85.65      8.27 o
   8   3   5       33.30       28.13      6.61 o
   9   3   5       46.43       47.01      6.51 o
  10   3   5       19.37       25.06      6.43 o
  11   3   5       44.73       34.82     12.53 o
  12   3   5       19.92       16.66      9.05 o
  13   3   5        5.48      -13.68     11.22 o
  14   3   5       34.74       43.45     11.74 o
  15   3   5        5.34       12.85     10.46 o
  16   3   5        8.95       -0.25     10.46 o
  17   3   5        4.78        8.57     10.58 o
  18   3   5       14.24       18.36     14.93 o
  19   3   5        2.39       10.05     23.88 o
   1   4   5      491.70      481.49     19.45 o
   2   4   5      208.11      216.78     11.54 o
   3   4   5      342.07      343.33     14.33 o
   4   4   5       72.46       62.61      7.45 o
   5   4   5        8.36        2.20      4.95 o
   6   4   5       49.86       43.70      8.08 o
   7   4   5      127.17      139.08      9.01 o
   8   4   5       96.35      111.39      8.81 o
   9   4   5      302.03      321.27     13.53 o
  10   4   5        9.33        5.99      5.81 o
  11   4   5       51.08       76.29     12.16 o
  12   4   5       33.15       18.12      9.73 o
  13   4   5       13.36       20.69     11.94 o
  14   4   5        8.03        9.96     10.99 o
  15   4   5       20.82        5.78     12.98 o
  16   4   5        0.34       -0.75     12.55 o
  17   4   5        8.82       -1.99     12.75 o
  18   4   5        7.28       35.36     15.99 o
  19   4   5        0.22       -5.03     23.88 o
   1   5   5       77.66       82.41      7.68 o
   2   5   5      752.52      730.42     21.97 o
   3   5   5       67.47       63.60      8.26 o
   4   5   5      193.30      196.16     12.56 o
   5   5   5       16.76       11.17      6.22 o
   6   5   5      698.79      678.39     20.13 o
   7   5   5       63.93       71.55     10.73 o
   8   5   5      884.50      882.33     25.06 o
   9   5   5       92.02       92.16     10.08 o
  10   5   5      148.98      174.77     15.97 o
  11   5   5       41.09       13.32     12.32 o
  12   5   5      212.14      199.15     32.05 o
  13   5   5      126.48      120.47     18.10 o
  14   5   5      112.36      125.72     18.82 o
  15   5   5        7.25       10.89     11.78 o
  16   5   5       40.53       51.63     15.57 o
  17   5   5       19.06       39.69     43.98 o
  18   5   5        9.51        2.14     14.41 o
  19   5   5        8.28       30.16     26.39 o
   1   6   5      270.12      280.92     14.91 o
   2   6   5      178.12      184.06     12.39 o
   3   6   5      239.87      243.89     14.29 o
   4   6   5       50.13       54.24      8.40 o
   5   6   5      530.23      530.28     18.37 o
   6   6   5        1.41       -0.77      6.28 o
   7   6   5      210.10      274.31     17.78 o
   8   6   5      165.15      152.11     15.69 o
   9   6   5       43.12       48.25     10.70 o
  10   6   5       51.11       56.66     11.53 o
  11   6   5      201.66      206.71     21.18 o
  12   6   5       13.41        7.49     10.31 o
  13   6   5       46.46       68.10     16.26 o
  14   6   5       13.23        4.38     12.32 o
  15   6   5        0.66       -6.46     12.06 o
  16   6   5        1.81       18.70     15.08 o
  17   6   5       12.42        9.09     14.80 o
  18   6   5        2.42       38.83     26.39 o
   1   7   5      177.25      190.64     15.69 o
   2   7   5      834.58      848.87     30.69 o
   3   7   5      179.04      165.19     17.34 o
   4   7   5      449.32      457.83     24.16 o
   5   7   5       94.90       80.75     12.48 o
   6   7   5      870.97      839.28     31.42 o
   7   7   5      342.82      313.53     28.28 o
   8   7   5       28.79       33.87     11.06 o
   9   7   5      153.85      179.14     17.05 o
  10   7   5      257.09      235.02     19.44 o
  11   7   5      211.20      193.79     17.81 o
  12   7   5       22.60       32.77     11.58 o
  13   7   5       21.07        8.00     21.81 o
  14   7   5       56.72       67.83     17.18 o
  15   7   5       11.39       -2.69     12.06 o
  16   7   5       24.83       13.90     14.41 o
  17   7   5       22.40       42.05     17.43 o
  18   7   5        1.74        3.70     14.41 o
   1   8   5      192.72      202.12     16.46 o
   2   8   5      360.00      393.52     22.71 o
   3   8   5      195.68      207.00     17.23 o
   4   8   5       81.96       79.62     12.72 o
   5   8   5      137.85      120.70     14.77 o
   6   8   5      172.50      192.47     17.89 o
   7   8   5      139.48      150.76     16.39 o
   8   8   5       49.84       44.24     11.58 o
   9   8   5        6.04       19.99     10.69 o
  10   8   5       66.34       72.82     13.91 o
  11   8   5        8.46       19.70     13.53 o
  12   8   5       15.18       14.49     11.48 o
  13   8   5        4.11       13.73     11.25 o
  14   8   5       17.29       17.74     15.03 o
  15   8   5        8.27       -6.74     12.98 o
  16   8   5       26.83        6.91     20.74 o
  17   8   5        2.81       11.01     14.41 o
   1   9   5      103.21      116.97     10.29 o
   2   9   5        8.53       -0.11      7.92 o
   3   9   5       32.53       29.67     10.16 o
   4   9   5       51.24       61.37     16.42 o
   5   9   5       36.15       26.74     11.09 o
   6   9   5       43.69       37.96     11.95 o
   7   9   5       21.90       19.31     11.44 o
   8   9   5       32.54       44.53     11.88 o
   9   9   5       23.73       25.00     10.77 o
  10   9   5        8.49        0.80     10.33 o
  11   9   5        4.43        8.31     10.84 o
  12   9   5        1.29       -6.73      9.95 o
  13   9   5        2.87        1.34     10.84 o
  14   9   5        6.01      -18.10     12.06 o
  15   9   5        2.32        1.37     14.48 o
  16   9   5        0.37       -2.17     14.48 o
   1  10   5       49.52       56.90      8.55 o
   2  10   5      232.58      250.38     19.34 o
   3  10   5       13.28       -2.83      9.05 o
   4  10   5       15.52        9.16     13.75 o
   5  10   5        4.73        4.84      9.95 o
   6  10   5       24.28       39.28     12.06 o
   7  10   5       20.50       20.77     12.88 o
   8  10   5       46.85       33.66     11.92 o
   9  10   5        7.90        7.79     11.02 o
  10  10   5        4.19        2.43     11.11 o
  11  10   5        4.38       18.59     11.61 o
  12  10   5        9.90       13.65     11.06 o
  13  10   5        6.88        7.54     15.11 o
  14  10   5        1.38       -5.36     13.82 o
  15  10   5        1.21       15.98     20.11 o
   1  11   5      193.00      229.01     18.11 o
   2  11   5       60.93       90.68     13.24 o
   3  11   5        3.66       -4.46     12.86 o
   4  11   5       28.40       39.45     15.92 o
   5  11   5       21.19       41.19     12.91 o
   6  11   5       58.18       71.37     14.91 o
   7  11   5       15.42       30.39     12.48 o
   8  11   5       37.20       41.50     13.06 o
   9  11   5       56.42       55.38     19.53 o
  10  11   5        3.25        3.44     13.41 o
  11  11   5       12.12       22.31     21.10 o
  12  11   5        7.80       31.29     22.48 o
  13  11   5        3.32        6.98     15.70 o
  14  11   5        8.03        3.63     15.70 o
   1  12   5       28.48       14.36     14.64 o
   2  12   5       89.81       99.69     19.98 o
   3  12   5        4.98       13.31     14.13 o
   4  12   5      152.92      125.94     22.65 o
   5  12   5       25.78       55.26     17.71 o
   6  12   5       80.24       77.16     22.69 o
   7  12   5       32.72       31.42     12.52 o
   8  12   5       75.48       74.81     28.30 o
   9  12   5      101.79       60.93     18.22 o
  10  12   5        2.07       15.04     11.99 o
  11  12   5       17.44       26.20     13.25 o
  12  12   5       22.36       42.28     18.41 o
  13  12   5        6.15       -1.37     14.64 o
   1  13   5       35.13       52.72     18.07 o
   2  13   5       88.32       56.36     19.98 o
   3  13   5       35.43       33.87     17.31 o
   4  13   5       21.38       46.89     17.18 o
   5  13   5       38.25       63.55     18.60 o
   6  13   5        5.60        6.07     13.97 o
   7  13   5        3.86       10.47     12.33 o
   8  13   5       39.24       43.55     13.94 o
   9  13   5       12.32       34.69     13.98 o
  10  13   5       23.57       36.19     14.02 o
  11  13   5       30.59       30.22     18.20 o
  12  13   5        7.85       27.31     18.22 o
   1  14   5       41.29       37.00     18.22 o
   2  14   5        0.76        6.71     15.53 o
   3  14   5        7.48       10.68     16.00 o
   4  14   5       27.13       15.71     15.92 o
   5  14   5        9.37       -1.01     16.97 o
   6  14   5       17.68       26.75     13.98 o
   7  14   5       10.11       -0.40     12.48 o
   8  14   5        6.76       12.46     12.95 o
   9  14   5       12.57       27.20     13.65 o
  10  14   5        0.13       13.46     14.26 o
   1  15   5       13.38       15.33     18.20 o
   2  15   5        2.73      -21.99     15.11 o
   3  15   5       26.38       17.03     23.25 o
   4  15   5       48.09       65.98     21.33 o
   5  15   5        3.97      -10.50     16.28 o
   6  15   5       43.17       35.51     19.09 o
   7  15   5       35.01       32.21     14.70 o
   1  16   5       25.04       74.35     21.65 o
   2  16   5        2.70        0.84     15.92 o
   3  16   5       10.10        4.96     16.42 o
   0   0   6     1666.64     1765.68     94.25 o
   2   0   6       18.35        1.06     14.13 o
   4   0   6      293.77      318.51     30.16 o
   6   0   6      616.18      663.55     54.04 o
   8   0   6        6.27      -24.51     16.34 o
  10   0   6      677.03      693.71     56.55 o
  12   0   6       13.36        8.80     23.88 o
  14   0   6        5.54       16.34     23.88 o
  16   0   6       23.64       38.96     25.13 o
  18   0   6       10.02       65.35     26.39 o
   0   1   6      115.75      133.66     21.36 o
   1   1   6      173.86      181.81     25.76 o
   2   1   6       90.81       69.44     12.47 o
   3   1   6       51.29       53.35     12.52 o
   4   1   6      348.57      362.54     22.57 o
   5   1   6      266.80      272.88     23.67 o
   6   1   6      357.59      421.63     28.01 o
   7   1   6      202.95      218.89     21.52 o
   8   1   6       19.61       27.65     15.53 o
   9   1   6       16.98       26.00     15.38 o
  10   1   6       44.58       37.70     17.18 o
  11   1   6      103.59       98.97     43.36 o
  12   1   6       23.26        3.14     16.97 o
  13   1   6       15.77      -11.98     21.99 o
  14   1   6       10.69        3.14     16.00 o
  15   1   6        3.41       16.34     27.65 o
  16   1   6       32.61       43.55     33.93 o
  17   1   6       21.52       68.24     19.09 o
  18   1   6        8.15       41.47     26.39 o
   0   2   6      106.66      113.81     20.38 o
   1   2   6       45.33       38.56     11.46 o
   2   2   6        9.23        7.31     11.09 o
   3   2   6      116.85      127.40     17.32 o
   4   2   6      101.00      148.80     17.88 o
   5   2   6      144.77      118.00     18.40 o
   6   2   6       99.26      119.79     17.38 o
   7   2   6       28.31       28.79     13.12 o
   8   2   6       23.25       33.80     23.07 o
   9   2   6       34.80        8.88     14.13 o
  10   2   6      113.38      153.13     23.94 o
  11   2   6        6.18        4.29      6.74 o
  12   2   6       16.97       18.08     15.92 o
  13   2   6        6.50       15.15     15.92 o
  14   2   6       19.33       13.30     20.74 o
  15   2   6       25.89       22.88     17.31 o
  16   2   6        0.28        6.79     15.38 o
  17   2   6        1.19      -13.82     23.88 o
  18   2   6        0.83       28.90     27.65 o
   0   3   6      248.02      256.37     40.21 o
   1   3   6       52.38       29.48     22.62 o
   2   3   6      198.69      203.92     20.40 o
   3   3   6       69.68       53.04     23.46 o
   4   3   6        7.90        7.13     12.08 o
   5   3   6      162.41      176.58     20.29 o
   6   3   6       99.81       81.79     16.32 o
   7   3   6       50.78       23.12     12.77 o
   8   3   6       89.67       74.14     16.88 o
   9   3   6       25.56       16.43     13.32 o
  10   3   6      123.63      124.70     14.88 o
  11   3   6        1.66        2.74      5.35 o
  12   3   6        3.64       -2.27      7.75 o
  13   3   6        2.19        3.77     16.00 o
  14   3   6       10.20       12.33     16.42 o
  15   3   6        6.61      -16.34     23.88 o
  16   3   6        1.79      -10.37     31.42 o
  17   3   6        0.95       -7.54     22.62 o
  18   3   6        0.66        3.77     26.39 o
   0   4   6       96.72       99.28     27.65 o
   1   4   6       26.12       33.36     15.53 o
   2   4   6      108.14      109.33     20.21 o
   3   4   6      299.32      350.12     31.54 o
   4   4   6        6.53       15.71     14.22 o
   5   4   6      490.31      515.29     35.78 o
   6   4   6       11.83       33.97     16.42 o
   7   4   6       42.44       36.52     15.38 o
   8   4   6       26.48       35.73     14.67 o
   9   4   6        5.42       -1.20      7.24 o
  10   4   6        5.75       15.41      8.29 o
  11   4   6       34.02       34.26     17.85 o
  12   4   6        2.01       -4.37      8.47 o
  13   4   6       26.66      -26.39     31.42 o
  14   4   6        1.60       -7.54     22.62 o
  15   4   6        0.78        7.54     20.11 o
  16   4   6        5.00        2.51     26.39 o
  17   4   6        0.50       10.05     28.90 o
  18   4   6        1.02       12.57     26.39 o
   0   5   6      211.89      241.29     37.70 o
   1   5   6       51.66       43.01     10.46 o
   2   5   6      585.58      536.38     23.10 o
   3   5   6       20.16       24.44     14.97 o
   4   5   6      273.40      252.24     15.78 o
   5   5   6      111.04      104.10     11.65 o
   6   5   6      466.85      449.10     20.76 o
   7   5   6       83.54       89.89     25.76 o
   8   5   6      463.43      482.21     22.65 o
   9   5   6      172.87      171.72     15.81 o
  10   5   6      202.24      220.75     22.11 o
  11   5   6       12.31        3.04      9.60 o
  12   5   6      127.04      102.65     26.39 o
  13   5   6       39.84       52.78     27.65 o
  14   5   6        6.84       22.62     23.88 o
  15   5   6       23.05       -8.80     22.62 o
  16   5   6       20.25       -7.54     25.13 o
  17   5   6        0.70      -12.57     23.88 o
   0   6   6      207.56      174.68     35.19 o
   1   6   6      470.08      561.42     38.28 o
   2   6   6      123.82      124.73     14.36 o
   3   6   6      142.76      153.30     14.61 o
   4   6   6       58.97       70.45     11.20 o
   5   6   6       26.51       50.01     17.31 o
   6   6   6       56.05       78.40     19.49 o
   7   6   6       53.30       81.94     19.86 o
   8   6   6       14.37        8.44     13.54 o
   9   6   6       67.22       48.48     11.71 o
  10   6   6       23.87       19.30     10.58 o
  11   6   6        7.83       18.69     10.46 o
  12   6   6        9.94       -8.39     20.93 o
  13   6   6       35.97       56.55     28.90 o
  14   6   6        6.19        1.26     21.36 o
  15   6   6       44.40       52.78     30.16 o
  16   6   6       11.54       11.31     26.39 o
  17   6   6        2.19       60.32     31.42 o
   0   7   6      969.90      899.81     67.86 o
   1   7   6      257.35      278.99     30.65 o
   2   7   6      310.32      301.39     21.70 o
   3   7   6      516.75      503.14     47.76 o
   4   7   6      139.71      159.42     24.83 o
   5   7   6      246.18      291.70     30.57 o
   6   7   6      793.03      759.71     43.98 o
   7   7   6      151.08      123.25     22.90 o
   8   7   6      105.90      116.45     15.01 o
   9   7   6       11.98        7.44     11.53 o
  10   7   6       81.32       87.19     15.00 o
  11   7   6       63.26       58.05     22.16 o
  12   7   6       11.68       10.05     10.97 o
  13   7   6        5.42      -10.05     33.93 o
  14   7   6        9.89        2.51     23.88 o
  15   7   6       11.14       22.62     26.39 o
  16   7   6        6.54      -10.05     25.13 o
   0   8   6        5.89        1.26     21.36 o
   1   8   6      203.87      239.51     19.60 o
   2   8   6      136.64      153.92     17.03 o
   3   8   6       97.53      128.26     23.54 o
   4   8   6       18.06       14.78     15.03 o
   5   8   6       35.47       18.19     23.25 o
   6   8   6       46.14       59.27     18.97 o
   7   8   6       27.01       32.67     16.88 o
   8   8   6       22.65       27.75     12.42 o
   9   8   6       29.05       39.52     11.48 o
  10   8   6      138.13      150.94     17.37 o
  11   8   6       13.31       12.83     10.69 o
  12   8   6       35.63       40.68     13.06 o
  13   8   6       14.87        2.13     21.36 o
  14   8   6        3.53       33.93     28.90 o
  15   8   6        3.68       36.44     28.90 o
  16   8   6        0.54       -1.26     22.62 o
   0   9   6       37.75       20.11     23.88 o
   1   9   6       11.45       -9.98      8.44 o
   2   9   6       33.79       19.93     14.56 o
   3   9   6        7.19       -3.77     13.33 o
   4   9   6       15.75       14.94     15.53 o
   5   9   6       32.17       32.33     15.92 o
   6   9   6        4.82        7.31     14.48 o
   7   9   6       13.37       25.93     16.61 o
   8   9   6       32.87       36.80     11.71 o
   9   9   6       25.53       39.82     13.05 o
  10   9   6        4.80       12.38     12.69 o
  11   9   6        5.73       16.71     17.27 o
  12   9   6        0.90       14.73     11.64 o
  13   9   6        2.30       14.16     18.07 o
  14   9   6        0.22      -11.31     20.11 o
  15   9   6        2.60       -1.26     25.13 o
   0  10   6       31.63       55.30     25.13 o
   1  10   6       15.91       26.25     16.34 o
   2  10   6        9.37       13.98     14.64 o
   3  10   6       14.55        4.38     13.75 o
   4  10   6       34.50       50.63     18.60 o
   5  10   6       18.70       27.16     17.18 o
   6  10   6       46.45       56.67     19.09 o
   7  10   6        0.02       10.40     14.48 o
   8  10   6        6.85       11.14     11.43 o
   9  10   6       14.80       22.33     11.99 o
  10  10   6       19.92       32.63     12.55 o
  11  10   6        7.92       23.46     13.45 o
  12  10   6        2.14       21.01     12.34 o
  13  10   6        5.14       41.47     27.65 o
  14  10   6        1.28        0.00     26.39 o
   0  11   6      120.28      115.62     32.67 o
   1  11   6       20.29       31.29     16.81 o
   2  11   6       38.43       54.38     23.88 o
   3  11   6       12.31       17.73     16.28 o
   4  11   6        7.48        1.89     15.11 o
   5  11   6       71.47       72.06     20.87 o
   6  11   6       28.09       29.63     16.81 o
   7  11   6       32.69       51.19     18.20 o
   8  11   6        1.70       -9.79     12.08 o
   9  11   6       18.39       32.62     13.41 o
  10  11   6       11.50       -8.05     21.50 o
  11  11   6        2.27        2.76     24.94 o
  12  11   6        0.19        7.76     11.95 o
   0  12   6      176.50      214.90     41.47 o
   1  12   6       10.19       15.26     16.34 o
   2  12   6       86.52       82.84     21.65 o
   3  12   6       31.43       15.67     15.92 o
   4  12   6       56.86       77.29     27.02 o
   5  12   6       76.43       70.48     21.27 o
   6  12   6       10.62       10.54     17.18 o
   7  12   6        7.08       22.69     16.81 o
   8  12   6       36.33       48.16     15.17 o
   9  12   6       13.68       34.97     13.95 o
  10  12   6       23.77       44.36     14.82 o
  11  12   6        3.02       11.35     13.54 o
   0  13   6       36.22        5.03     21.36 o
   1  13   6       28.86       11.94     17.77 o
   2  13   6       63.38       62.21     21.33 o
   3  13   6       10.71       -7.00     22.62 o
   4  13   6        3.50      -14.20     12.98 o
   5  13   6       29.10       47.13     20.44 o
   6  13   6        7.39       13.20     16.00 o
   7  13   6       18.53        4.69     16.42 o
   8  13   6       41.65       66.26     20.87 o
   9  13   6       12.65       24.46     14.41 o
   0  14   6       52.32       64.09     30.16 o
   1  14   6        1.25       11.50     17.18 o
   2  14   6        9.39       18.92     17.31 o
   3  14   6       19.31       27.30     19.49 o
   4  14   6        5.22       12.63     17.31 o
   5  14   6       32.00       41.89     50.27 o
   6  14   6        1.40       15.77     17.71 o
   7  14   6        7.90       40.21     21.33 o
   0  15   6       27.39        7.54     25.13 o
   1  15   6        7.20        5.70     17.18 o
   2  15   6       24.41       58.07     28.28 o
   2   0   7        8.24       13.05     17.31 o
   4   0   7      210.19      244.73     30.65 o
   6   0   7      349.36      331.77     47.76 o
   8   0   7       62.56       65.35     27.65 o
  10   0   7       32.92       35.19     27.65 o
  12   0   7        9.47        5.03     21.36 o
  14   0   7       46.69       57.81     31.42 o
  16   0   7        3.57       86.71     30.16 o
   1   1   7       62.72       51.59     13.76 o
   2   1   7       48.55       19.52     12.02 o
   3   1   7       55.16       61.78     16.33 o
   4   1   7        8.08       23.20     14.18 o
   5   1   7        9.42       14.18     14.37 o
   6   1   7      135.68      120.12     20.01 o
   7   1   7       18.96       -5.13     12.94 o
   8   1   7      106.88      110.27     23.05 o
   9   1   7        1.31       -4.76     30.16 o
  10   1   7       36.41       33.20     19.48 o
  11   1   7        5.18       18.85     18.07 o
  12   1   7       17.86       18.85     18.66 o
  13   1   7       13.60       52.18     28.28 o
  14   1   7        0.47       23.51     18.07 o
  15   1   7       42.88       93.59     34.56 o
  16   1   7        6.67       35.19     20.38 o
  17   1   7        0.01       25.02     28.90 o
   1   2   7       74.66       81.63     15.50 o
   2   2   7       77.83       97.11     17.92 o
   3   2   7        6.77        5.77     14.02 o
   4   2   7       25.84       32.95     15.58 o
   5   2   7       21.16       29.44     14.85 o
   6   2   7      129.99      138.15     21.02 o
   7   2   7       30.02       28.89     15.32 o
   8   2   7       27.72       27.69     15.68 o
   9   2   7       23.98       48.15     19.49 o
  10   2   7       11.72       17.11     22.62 o
  11   2   7        2.28       -7.65     14.64 o
  12   2   7        8.27        9.39     16.81 o
  13   2   7        3.55        9.55     17.71 o
  14   2   7       15.61       -6.28     20.11 o
  15   2   7        8.25       30.66     19.86 o
  16   2   7        8.51       37.46     24.51 o
   1   3   7       26.58       11.94     16.00 o
   2   3   7      175.83      180.30     21.17 o
   3   3   7       43.66       50.97     16.19 o
   4   3   7       91.99      121.13     19.59 o
   5   3   7       15.17       13.56     13.63 o
   6   3   7       95.11       89.23     18.59 o
   7   3   7       23.44        0.00     13.66 o
   8   3   7       16.06       18.87     15.32 o
   9   3   7        1.06      -11.75     14.18 o
  10   3   7        7.24       14.23     41.47 o
  11   3   7        4.18       23.88     19.55 o
  12   3   7       15.75       17.87     18.20 o
  13   3   7        5.00       -1.67     17.71 o
  14   3   7        4.13      -21.99     24.51 o
  15   3   7        4.92       -4.94     28.28 o
  16   3   7        8.17       62.84     31.42 o
   1   4   7      391.23      465.76     39.99 o
   2   4   7       34.50       37.44     17.31 o
   3   4   7        2.13       -2.01     15.53 o
   4   4   7       17.73       24.94     17.31 o
   5   4   7       18.12       25.84     25.13 o
   6   4   7       15.68       -5.03     23.25 o
   7   4   7       57.43       73.04     32.67 o
   8   4   7       20.54       41.79     15.64 o
   9   4   7       69.86       78.93     19.79 o
  10   4   7        0.61      -21.76     19.64 o
  11   4   7        2.35        6.26     20.76 o
  12   4   7        1.34       40.21     27.65 o
  13   4   7        8.06        2.51     25.13 o
  14   4   7        2.38       21.36     27.65 o
  15   4   7        0.89        2.51     28.90 o
  16   4   7        1.60       36.44     30.16 o
   1   5   7      111.54      128.77     24.43 o
   2   5   7      921.50      958.25     51.93 o
   3   5   7       50.85       40.21     19.55 o
   4   5   7      362.97      458.98     39.96 o
   5   5   7      120.37      142.08     25.31 o
   6   5   7       19.52       36.72     21.99 o
   7   5   7        2.04       16.08     17.31 o
   8   5   7       89.21      126.21     25.31 o
   9   5   7       95.83      115.68     37.07 o
  10   5   7       94.61      100.87     23.94 o
  11   5   7       17.74        4.49     25.76 o
  12   5   7       16.51       36.44     30.16 o
  13   5   7        6.77       -2.51     30.16 o
  14   5   7        1.95        1.26     26.39 o
  15   5   7        0.82       25.13     26.39 o
   1   6   7       13.38        9.52     15.38 o
   2   6   7       21.57        4.93     17.31 o
   3   6   7       30.83       34.45     18.07 o
   4   6   7       38.39       59.28     26.39 o
   5   6   7      100.52      150.79     25.31 o
   6   6   7       12.05       14.27     17.31 o
   7   6   7       46.65       64.23     20.87 o
   8   6   7        7.36       -2.13     15.92 o
   9   6   7       19.60       17.59     17.77 o
  10   6   7       26.96       33.32     19.98 o
  11   6   7       44.25       60.22     32.67 o
  12   6   7       11.34      -26.26     17.51 o
  13   6   7       15.94        3.77     27.65 o
  14   6   7        0.09        2.51     25.13 o
  15   6   7        0.39       52.78     31.42 o
   1   7   7      197.28      182.85     28.44 o
   2   7   7      529.36      587.74     46.21 o
   3   7   7       30.02       44.72     22.62 o
   4   7   7      198.97      175.69     27.55 o
   5   7   7        2.89        6.28     16.88 o
   6   7   7       45.77       24.72     18.60 o
   7   7   7      189.64      193.10     35.19 o
   8   7   7      113.24      108.33     23.80 o
   9   7   7      129.13      132.58     25.36 o
  10   7   7       19.30       25.13     20.74 o
  11   7   7        3.11        5.94     23.25 o
  12   7   7       20.61       13.82     20.44 o
  13   7   7        0.92      -29.76     36.44 o
  14   7   7       15.05       43.98     28.90 o
   1   8   7       13.05       12.18     17.31 o
   2   8   7        1.08      -16.46     13.75 o
   3   8   7        3.93        1.62     23.88 o
   4   8   7       12.35       -7.76     15.03 o
   5   8   7       55.17       48.22     18.97 o
   6   8   7      131.19      210.16     30.57 o
   7   8   7       10.82       19.19     18.07 o
   8   8   7       15.45       25.70     17.51 o
   9   8   7       32.16       37.37     18.41 o
  10   8   7       13.42       22.94     17.71 o
  11   8   7       36.27       49.52     23.88 o
  12   8   7        2.86       -4.81     15.38 o
  13   8   7        0.15      -35.46     56.55 o
   1   9   7        0.41       -4.81     30.16 o
   2   9   7        7.30        2.84     15.53 o
   3   9   7       20.86       22.65     18.07 o
   4   9   7        8.01        0.81     15.03 o
   5   9   7       11.84        4.99     15.53 o
   6   9   7       10.24       25.48     17.71 o
   7   9   7       15.31        8.17     16.88 o
   8   9   7        3.70       25.04     17.71 o
   9   9   7        4.26      -12.57     16.00 o
  10   9   7       13.90       30.73     17.71 o
  11   9   7        2.87       33.63     19.48 o
  12   9   7        5.76        2.70     17.51 o
   1  10   7        8.80        0.14     17.59 o
   2  10   7       12.04       15.61     18.85 o
   3  10   7        8.85        1.26     15.11 o
   4  10   7        5.66       -9.57     14.80 o
   5  10   7        5.56      -14.74     14.64 o
   6  10   7       14.23       27.29     28.90 o
   7  10   7       21.17       25.34     18.72 o
   8  10   7        6.38       -1.89     15.11 o
   9  10   7        0.61       30.79     18.66 o
  10  10   7        4.66       15.71     23.25 o
  11  10   7        0.72       18.22     17.77 o
   1  11   7       24.82       33.79     19.98 o
   2  11   7       21.01       20.58     34.56 o
   3  11   7       18.72       44.61     20.44 o
   4  11   7       20.92       26.98     19.86 o
   5  11   7        8.74       18.15     18.20 o
   6  11   7       18.02       14.99     18.20 o
   7  11   7        1.22        5.16     18.22 o
   8  11   7        4.28       -2.38     16.42 o
   9  11   7        5.34       16.90     23.25 o
  10  11   7        4.08       69.39     20.87 o
   1  12   7       25.26        8.11     18.41 o
   2  12   7        0.85       -2.84     21.99 o
   3  12   7        5.33       17.59     17.77 o
   4  12   7       58.46       49.64     22.00 o
   5  12   7        0.71       14.31     17.31 o
   6  12   7       55.16       61.89     21.27 o
   7  12   7       15.18       16.87     16.81 o
   8  12   7        5.77       -7.73     27.02 o
   1  13   7        2.15       27.24     23.88 o
   2  13   7       18.87       41.21     25.76 o
   3  13   7        8.07       -9.34     16.42 o
   4  13   7       20.52       11.25     19.01 o
   5  13   7        1.07       13.71     19.09 o
   0   0   8      316.72      394.61     55.30 o
   2   0   8       21.54       -0.23     23.25 o
   4   0   8       10.02       10.29     18.36 o
   6   0   8       27.86       16.34     25.13 o
   8   0   8        3.75       17.59     27.65 o
  10   0   8      104.66      159.60     40.21 o
  12   0   8        0.84       33.93     26.39 o
  14   0   8       18.74       66.61     33.93 o
   0   1   8      111.34      107.80     25.31 o
   1   1   8       12.79       16.65     16.51 o
   2   1   8        5.20       -3.58     12.69 o
   3   1   8       13.50       33.92     14.80 o
   4   1   8       40.95       31.81     27.16 o
   5   1   8       10.55      -11.90     19.39 o
   6   1   8       25.95       18.37     16.89 o
   7   1   8        5.87        8.38     18.60 o
   8   1   8        0.16      -17.53     16.42 o
   9   1   8       12.61       32.89     20.38 o
  10   1   8       32.10       45.87     22.22 o
  11   1   8       46.34       82.44     35.82 o
  12   1   8       37.35       32.51     20.38 o
  13   1   8        5.98       31.42     22.22 o
  14   1   8        4.29       45.83     31.42 o
   0   2   8       71.68       67.86     24.14 o
   1   2   8        5.43       22.35     16.66 o
   2   2   8       32.09       37.96     16.89 o
   3   2   8        9.58       22.30     15.66 o
   4   2   8       19.33       10.19     16.00 o
   5   2   8       72.07       66.64     18.68 o
   6   2   8       22.45       14.83     19.79 o
   7   2   8        3.16      -15.35     14.58 o
   8   2   8        7.39       20.25     19.49 o
   9   2   8        3.51      -10.57     16.91 o
  10   2   8       50.47       44.13     25.76 o
  11   2   8       32.57       36.75     22.16 o
  12   2   8       10.19        3.14     21.11 o
  13   2   8        0.05       24.83     38.96 o
  14   2   8        0.81       35.50     21.76 o
   0   3   8       28.56       12.57     25.13 o
   1   3   8        5.18      -10.26     16.34 o
   2   3   8      102.09      133.12     43.98 o
   3   3   8        1.22       12.55     16.04 o
   4   3   8        9.18       19.06     16.13 o
   5   3   8        3.65       11.51     17.82 o
   6   3   8       21.16       16.62     16.52 o
   7   3   8       24.76       39.85     17.18 o
   8   3   8       21.20       16.57     17.32 o
   9   3   8       36.15       45.70     20.01 o
  10   3   8       11.03        9.21     21.65 o
  11   3   8        6.79       11.68     22.34 o
  12   3   8       14.33       -1.99     36.44 o
  13   3   8        1.47      -32.05     67.23 o
  14   3   8        0.48      -14.34     62.21 o
   0   4   8        1.96       25.13     27.65 o
   1   4   8        4.25       27.31     19.86 o
   2   4   8        2.84       15.76     17.18 o
   3   4   8       88.52      124.82     25.22 o
   4   4   8       11.56       15.08     18.41 o
   5   4   8       87.99       93.86     25.72 o
   6   4   8        5.07        8.26     18.85 o
   7   4   8       18.53       26.56     19.86 o
   8   4   8        1.40       -4.48     20.38 o
   9   4   8       24.23       30.35     22.65 o
  10   4   8        3.30       -2.29     46.50 o
  11   4   8       11.62        6.28     26.39 o
  12   4   8        2.32       25.13     28.90 o
  13   4   8        6.66       15.08     30.16 o
   0   5   8      113.59       70.38     30.16 o
   1   5   8       86.87       96.44     23.94 o
   2   5   8       81.83       88.14     35.19 o
   3   5   8       48.21       44.45     21.43 o
   4   5   8       32.77       91.51     23.94 o
   5   5   8      102.22       95.98     24.88 o
   6   5   8      269.45      297.58     35.92 o
   7   5   8        3.76       18.47     18.97 o
   8   5   8      105.58       59.26     23.44 o
   9   5   8        6.95      -15.81     16.81 o
  10   5   8       21.55      -40.84     41.47 o
  11   5   8        2.14      -43.36     40.84 o
  12   5   8       15.37       31.42     30.16 o
  13   5   8        3.61       33.93     32.67 o
   0   6   8       50.14       37.70     27.65 o
   1   6   8       30.48       41.50     21.27 o
   2   6   8        9.16       -4.84     29.53 o
   3   6   8       47.71       32.73     20.38 o
   4   6   8       16.90       39.60     20.87 o
   5   6   8        2.69       -8.39     16.42 o
   6   6   8       27.73       28.90     19.09 o
   7   6   8       16.68       53.18     53.41 o
   8   6   8        3.51       16.40     19.09 o
   9   6   8       26.61       58.50     23.54 o
  10   6   8        0.59       -8.38     24.51 o
  11   6   8       19.58       38.88     22.54 o
  12   6   8        2.84       33.93     28.90 o
   0   7   8       29.13       22.62     27.65 o
   1   7   8        6.57        8.17     18.66 o
   2   7   8       82.08       89.68     24.14 o
   3   7   8       91.10       65.33     23.54 o
   4   7   8      118.73       97.79     23.94 o
   5   7   8      142.85      127.62     27.65 o
   6   7   8       72.74       59.09     21.76 o
   7   7   8       17.25       46.84     21.27 o
   8   7   8       26.49       26.55     27.65 o
   9   7   8       11.69        9.26     18.97 o
  10   7   8       31.41       34.03     21.65 o
  11   7   8        0.23      -33.93     22.62 o
   0   8   8       46.52       55.30     28.90 o
   1   8   8        5.16      -21.96     14.64 o
   2   8   8       43.62       39.81     36.44 o
   3   8   8       34.34       26.23     20.38 o
   4   8   8       20.57       12.32     22.62 o
   5   8   8       23.74       26.23     22.62 o
   6   8   8       20.60       24.99     20.11 o
   7   8   8       30.04       18.39     27.02 o
   8   8   8        1.75       21.31     18.97 o
   9   8   8        0.21       -1.06     19.98 o
  10   8   8       11.39       17.20     19.98 o
   0   9   8        9.08        8.80     26.39 o
   1   9   8        5.23        2.08     18.20 o
   2   9   8       15.80       -3.20     18.41 o
   3   9   8        8.03        4.85     18.60 o
   4   9   8        1.84       10.73     18.20 o
   5   9   8        3.18      -12.11     18.20 o
   6   9   8       12.87       17.14     19.49 o
   7   9   8        3.33       22.03     19.86 o
   8   9   8       10.34       -3.23     18.60 o
   9   9   8       11.83       25.19     25.76 o
   0  10   8       11.68        0.00     23.88 o
   1  10   8        2.40        8.15     18.07 o
   2  10   8        3.48        7.26     18.07 o
   3  10   8        8.47        2.17     17.71 o
   4  10   8        1.48       -3.48     24.51 o
   5  10   8        1.59       27.98     20.38 o
   6  10   8        7.17       -7.02     18.20 o
   7  10   8        0.61       33.18     20.76 o
   8  10   8        4.59        6.23     19.09 o
   0  11   8        9.52       11.31     26.39 o
   1  11   8        7.19        1.89     18.66 o
   2  11   8        6.65       -1.95     17.51 o
   3  11   8        5.17      -14.55     17.71 o
   4  11   8        4.06       -6.28     16.88 o
   5  11   8        2.01       16.76     31.42 o
   2   0   9       25.13        4.71     21.11 o
   4   0   9       40.27       45.20     25.36 o
   6   0   9       18.00       46.50     32.67 o
   8   0   9        1.44        1.26     30.16 o
  10   0   9        8.24       54.04     35.19 o
   1   1   9       11.53        4.21     15.20 o
   2   1   9        1.59      -20.71     13.81 o
   3   1   9        9.79        1.82     17.37 o
   4   1   9       33.81       36.00     19.17 o
   5   1   9       14.18       29.19     24.06 o
   6   1   9        7.83       11.31     21.33 o
   7   1   9        4.06      -16.68     19.31 o
   8   1   9       28.14       36.42     25.76 o
   9   1   9        6.69       28.24     22.34 o
  10   1   9       14.52       37.84     24.33 o
  11   1   9        1.54        3.69     27.02 o
   1   2   9       33.77       30.95     24.18 o
   2   2   9       39.23       37.68     18.63 o
   3   2   9        1.42      -10.84     16.60 o
   4   2   9       17.13        8.53     17.65 o
   5   2   9        0.77       -8.56     29.08 o
   6   2   9       23.19       20.32     19.24 o
   7   2   9       14.54       -3.82     28.45 o
   8   2   9       19.80      -20.83     21.65 o
   9   2   9        8.02       -6.23     52.15 o
  10   2   9        1.04       19.11     49.01 o
  11   2   9        0.39      -13.85     20.76 o
   1   3   9       22.52       27.44     23.88 o
   2   3   9       23.29       50.90     23.10 o
   3   3   9        4.47        9.43     19.55 o
   4   3   9       10.89       25.87     26.39 o
   5   3   9       14.27        4.38     19.28 o
   6   3   9       28.01       38.08     20.52 o
   7   3   9        2.96       -3.35     19.94 o
   8   3   9       20.61      -16.02     21.11 o
   9   3   9        1.52       -5.32     22.62 o
  10   3   9        0.28      -15.08     32.05 o
  11   3   9        1.47      -25.32     52.15 o
   1   4   9       16.93       30.16     21.33 o
   2   4   9        5.46       13.39     31.42 o
   3   4   9       11.97       21.60     20.76 o
   4   4   9        0.20       10.68     21.33 o
   5   4   9       15.55       56.58     23.54 o
   6   4   9       10.79       12.57     22.22 o
   7   4   9       10.89       17.59     22.16 o
   8   4   9        3.14      -16.86     20.45 o
   9   4   9       16.16       -8.20     23.24 o
  10   4   9        1.60       51.53     40.21 o
   1   5   9       30.39        2.60     19.98 o
   2   5   9      103.52      130.72     29.76 o
   3   5   9       18.50       43.36     24.88 o
   4   5   9       27.43       46.96     23.94 o
   5   5   9       18.34       40.76     24.51 o
   6   5   9       36.76       53.26     25.72 o
   7   5   9        4.61       -2.72     23.88 o
   8   5   9       20.29       35.94     25.03 o
   9   5   9       18.27       28.17     36.44 o
   1   6   9       38.32       50.77     23.54 o
   2   6   9        0.60       12.62     21.65 o
   3   6   9        0.05       10.54     20.87 o
   4   6   9        0.70       30.60     23.05 o
   5   6   9       13.56       34.78     23.44 o
   6   6   9        0.98      -18.54     20.74 o
   7   6   9       22.02       41.29     37.70 o
   8   6   9       10.37       32.43     22.65 o
   9   6   9        5.19      -16.45     19.48 o
   1   7   9       23.02       47.23     23.54 o
   2   7   9       30.99       35.21     23.05 o
   3   7   9        1.64       61.58     24.88 o
   4   7   9        6.57      -22.57     54.67 o
   5   7   9       12.92       15.70     20.87 o
   6   7   9        2.63        4.97     32.67 o
   7   7   9        8.31       30.46     22.16 o
   1   8   9        4.64       10.31     22.00 o
   2   8   9       18.02       22.95     20.21 o
   3   8   9        5.21       29.06     21.43 o
   4   8   9        3.89       10.39     19.98 o
   5   8   9        2.33      -10.53     18.60 o
   6   8   9       14.38       40.14     35.82 o
   1   9   9        5.50        8.80     27.65 o
   2   9   9        6.56       55.67     23.54 o
   3   9   9        1.45        9.43     21.33 o
   0   0  10        9.51        6.28     37.70 o
   2   0  10        1.50      -35.30     23.54 o
   4   0  10        5.92        6.28     37.70 o
   6   0  10        3.65      -32.67     31.42 o
   0   1  10       46.75        6.79     26.87 o
   1   1  10        4.55      -21.73     20.00 o
   2   1  10        0.12      -25.71     17.14 o
   3   1  10        3.79      -21.65     19.97 o
   4   1  10        0.77      -28.85     19.24 o
   5   1  10        3.66       -9.19     22.03 o
   6   1  10        1.98      -12.47     37.07 o
   0   2  10       19.54       -6.28     28.90 o
   1   2  10        1.31       36.18     25.22 o
   2   2  10       10.89        5.86     22.65 o
   3   2  10        6.62       16.04     24.43 o
   4   2  10       10.62      -10.91     39.49 o
   5   2  10       16.41       -7.72     21.04 o
   6   2  10        1.14      -24.82     31.18 o
   0   3  10       21.68       17.59     32.67 o
   1   3  10        0.09       23.93     21.11 o
   2   3  10       13.03       17.27     22.03 o
   3   3  10        1.76       22.39     23.94 o
   4   3  10        3.04       40.13     25.72 o
   5   3  10        3.85       39.54     57.18 o
   0   4  10        0.05       26.39     33.93 o
   1   4  10        0.53       10.90     36.44 o
   2   4  10        2.25      -18.20     19.92 o
   3   4  10        5.19        0.48     42.73 o
   4   4  10        1.10       12.92     38.96 o
   0   5  10        7.99       47.76     37.70 o
   1   5  10        4.14       14.64     22.54 o
   2   5  10        4.77       19.44     24.43 o
 
